# Supplementary material for: Rapid radiation of ant parasitic butterflies during the Miocene aridification of Africa
Source: Ecol Evol. 2023 May 13;13(5):e10046. doi: 10.1002/ece3.10046 (PMC10182571; doi:10.1002/ece3.10046)
Supplement: Supplementary file 1 — Data S1. [file ECE3-13-e10046-s004.xls]

## Sheet: DataS1A
Table S1A. Summary statistics for alignments of each individual locus included in the analyses. Calculated using AMAS.
Alignment_name	Number of taxa	Alignment length	Total matrix cells	Undetermined characters	Missing data (%)	Number of variable sites	Proportion of variable sites	Parsimony informative sites	Proportion of parsimony informative sites	AT content	GC content	A	C	G	T	K	M	R	Y	S	W	B	V	H	D	X	N	-
L1_comb_no_empty_short_renamed_final.fasta	172	995	171140	15887	9.283	372	0.374	305	0.307	0.505	0.495	42211	37847	39113	36023	3	12	12	18	3	10	1	0	0	0	0	4906	197
L2_comb_no_empty_short_renamed_final.fasta	164	462	75768	7830	10.334	157	0.34	120	0.26	0.357	0.643	13746	24471	18770	10914	0	16	9	6	2	3	0	1	0	0	0	7741	89
L3_comb_no_empty_short_renamed_final.fasta	170	1103	187510	25430	13.562	385	0.349	303	0.275	0.396	0.604	32741	50856	46397	32001	8	7	21	37	8	4	0	0	0	0	0	23332	2098
L4_comb_no_empty_short_renamed_final.fasta	168	607	101976	3822	3.748	167	0.275	85	0.14	0.611	0.389	26553	18695	19594	33290	2	0	3	13	1	3	0	0	0	0	0	3400	422
L5_comb_no_empty_short_renamed_final.fasta	164	288	47232	133	0.282	108	0.375	87	0.302	0.358	0.642	9470	16131	14128	7370	0	0	0	0	0	0	0	0	0	0	0	133	0
L6_comb_no_empty_short_renamed_final.fasta	167	964	160988	7613	4.729	334	0.346	250	0.259	0.35	0.65	31633	52673	47047	21960	8	10	21	16	5	2	0	0	0	0	0	7471	142
L7_comb_no_empty_short_renamed_final.fasta	159	493	78387	1960	2.5	165	0.335	147	0.298	0.471	0.529	19542	20065	20345	16460	1	2	4	3	4	1	0	0	0	0	0	1950	10
L8_comb_no_empty_short_renamed_final.fasta	166	696	115536	3908	3.382	317	0.455	255	0.366	0.376	0.624	20093	37102	32206	22210	2	3	2	7	2	1	0	0	0	0	0	3873	35
L10_comb_no_empty_short_renamed_final.fasta	172	1109	190748	11997	6.289	496	0.447	366	0.33	0.552	0.448	51899	40198	40115	46467	2	8	19	14	2	26	0	0	0	1	0	11140	857
L11_comb_no_empty_short_renamed_final.fasta	162	433	70146	1119	1.595	164	0.379	137	0.316	0.464	0.536	19541	19000	18015	12468	0	0	2	0	1	0	0	0	0	0	0	1119	0
L12_comb_no_empty_short_renamed_final.fasta	173	1348	233204	23122	9.915	660	0.49	492	0.365	0.656	0.344	73129	30543	41755	64584	4	3	25	26	5	8	0	0	0	0	0	22221	901
L13_comb_no_empty_short_renamed_final.fasta	161	1085	174685	11590	6.635	366	0.337	293	0.27	0.586	0.414	54283	28825	38598	41360	2	2	12	11	1	1	0	0	0	0	0	10504	1086
L14_comb_no_empty_short_renamed_final.fasta	164	260	42640	417	0.978	88	0.338	77	0.296	0.508	0.492	11048	12136	8653	10385	0	0	0	1	0	0	0	0	0	0	0	411	6
L15_comb_no_empty_short_renamed_final.fasta	161	459	73899	2202	2.98	183	0.399	146	0.318	0.51	0.49	19007	18731	16329	17625	0	2	1	1	0	1	0	0	0	0	0	2187	15
L16_comb_no_empty_short_renamed_final.fasta	173	1076	186148	25407	13.649	359	0.334	279	0.259	0.592	0.408	50189	28823	36725	44946	8	14	12	15	4	4	0	0	0	1	0	21741	3666
L17_comb_no_empty_short_renamed_final.fasta	170	1572	267240	36125	13.518	541	0.344	435	0.277	0.657	0.343	84761	34643	44417	67216	5	2	20	29	6	15	0	0	1	0	0	35123	1002
L18_comb_no_empty_short_renamed_final.fasta	176	1612	283712	36715	12.941	583	0.362	452	0.28	0.606	0.394	84776	47914	49590	64652	6	4	27	17	3	8	0	0	0	0	0	33942	2773
L19_comb_no_empty_short_renamed_final.fasta	171	842	143982	10641	7.391	297	0.353	208	0.247	0.569	0.431	40004	26710	30757	35840	1	3	7	13	1	5	0	0	0	0	0	10389	252
L20_comb_no_empty_short_renamed_final.fasta	156	258	40248	574	1.426	111	0.43	86	0.333	0.576	0.424	14464	5898	10955	8356	0	0	0	0	0	1	0	0	0	0	0	478	96
L21_comb_no_empty_short_renamed_final.fasta	157	284	44588	289	0.648	81	0.285	69	0.243	0.378	0.622	8993	14991	12542	7770	1	0	0	0	2	0	0	0	0	0	0	289	0
L22_comb_no_empty_short_renamed_final.fasta	170	676	114920	4873	4.24	243	0.359	181	0.268	0.595	0.405	39010	19326	25295	26399	0	4	5	7	0	1	0	0	0	0	0	4636	237
L23_comb_no_empty_short_renamed_final.fasta	169	522	88218	3637	4.123	277	0.531	211	0.404	0.58	0.42	31813	16806	18762	17188	0	0	7	2	1	2	0	0	0	0	0	3632	5
L24_comb_no_empty_short_renamed_final.fasta	166	912	151392	5259	3.474	292	0.32	233	0.255	0.631	0.369	48496	23706	30243	43664	1	2	7	7	1	6	0	0	0	0	0	5174	85
L25_comb_no_empty_short_renamed_final.fasta	164	437	71668	1417	1.977	164	0.375	130	0.297	0.632	0.368	22893	12183	13652	21521	0	0	2	0	0	0	0	0	0	0	0	1412	5
L26_comb_no_empty_short_renamed_final.fasta	169	570	96330	4111	4.268	205	0.36	149	0.261	0.556	0.444	25624	15499	25415	25668	2	2	5	2	1	1	0	0	0	0	0	3834	277
L27_comb_no_empty_short_renamed_final.fasta	167	1019	170173	13595	7.989	345	0.339	250	0.245	0.614	0.386	58441	26258	33990	37857	1	3	11	10	2	4	0	0	0	1	0	11454	2141
L28_comb_no_empty_short_renamed_final.fasta	162	447	72414	4487	6.196	198	0.443	137	0.306	0.597	0.403	24013	13442	13967	16497	1	3	2	1	0	1	0	0	0	0	0	4404	83
L29_comb_no_empty_short_renamed_final.fasta	172	1044	179568	19705	10.974	406	0.389	307	0.294	0.563	0.437	47066	36359	33503	42888	4	3	18	15	2	5	0	0	0	0	0	19110	595
L30_comb_no_empty_short_renamed_final.fasta	166	804	133464	5670	4.248	379	0.471	261	0.325	0.651	0.349	45228	19270	25265	37994	4	3	12	9	2	7	0	0	0	0	0	4969	701
L31_comb_no_empty_short_renamed_final.fasta	162	783	126846	8036	6.335	263	0.336	220	0.281	0.535	0.465	35627	27012	28090	28058	3	1	6	11	1	1	0	0	0	0	0	6964	1072
L32_comb_no_empty_short_renamed_final.fasta	173	903	156219	8270	5.294	373	0.413	283	0.313	0.594	0.406	43502	28828	31224	44366	0	3	11	9	1	5	0	0	0	0	0	6125	2145
L33_comb_no_empty_short_renamed_final.fasta	161	360	57960	3169	5.468	144	0.4	108	0.3	0.623	0.377	19937	8543	12148	14152	0	1	3	1	2	3	0	0	1	0	0	3148	21
L34_comb_no_empty_short_renamed_final.fasta	157	389	61073	1629	2.667	187	0.481	132	0.339	0.643	0.357	27656	9691	11543	10549	0	3	2	0	0	0	0	0	0	0	0	1607	22
L35_comb_no_empty_short_renamed_final.fasta	169	581	98189	3192	3.251	228	0.392	157	0.27	0.549	0.451	24988	20860	21902	27237	0	2	3	3	1	1	0	0	0	0	0	3141	51
L36_comb_no_empty_short_renamed_final.fasta	163	916	149308	14422	9.659	376	0.41	292	0.319	0.555	0.445	38186	24932	35085	36652	5	1	9	9	2	3	1	1	0	0	0	12362	2060
L37_comb_no_empty_short_renamed_final.fasta	157	779	122303	13071	10.687	342	0.439	245	0.315	0.6	0.4	32636	18987	24679	32893	5	0	10	11	4	6	0	0	1	0	0	11153	1918
L38_comb_no_empty_short_renamed_final.fasta	165	409	67485	2423	3.59	212	0.518	83	0.203	0.446	0.554	18468	14827	21178	10589	0	0	0	0	0	0	0	0	0	0	0	1992	431
L39_comb_no_empty_short_renamed_final.fasta	151	631	95281	4419	4.638	261	0.414	209	0.331	0.542	0.458	24695	20764	20843	24484	4	5	22	38	3	4	0	0	0	0	0	4379	40
L40_comb_no_empty_short_renamed_final.fasta	166	484	80344	3273	4.074	196	0.405	160	0.331	0.581	0.419	22201	16525	15782	22541	0	3	2	11	0	6	0	0	0	0	0	3260	13
L41_comb_no_empty_short_renamed_final.fasta	169	1107	187083	10145	5.423	526	0.475	387	0.35	0.612	0.388	83231	24964	43839	24858	1	3	25	11	3	3	0	0	0	0	0	8117	2028
L42_comb_no_empty_short_renamed_final.fasta	158	447	70626	1892	2.679	170	0.38	111	0.248	0.658	0.342	22561	11020	12498	22635	2	1	5	4	2	6	0	0	0	0	0	1677	215
L43_comb_no_empty_short_renamed_final.fasta	166	640	106240	3634	3.421	241	0.377	154	0.241	0.568	0.432	27925	18812	25428	30428	2	1	2	4	0	3	0	0	0	1	0	3302	332
L44_comb_no_empty_short_renamed_final.fasta	165	343	56595	774	1.368	125	0.364	101	0.294	0.509	0.491	14418	11995	15368	14039	0	0	1	0	0	0	0	0	0	0	0	774	0
L45_comb_no_empty_short_renamed_final.fasta	166	633	105078	10106	9.618	290	0.458	223	0.352	0.502	0.498	29315	26628	20680	18290	4	6	19	20	7	2	0	1	0	0	0	8937	1169
L46_comb_no_empty_short_renamed_final.fasta	167	378	63126	1494	2.367	146	0.386	118	0.312	0.626	0.374	24843	9468	13575	13744	1	0	0	1	0	0	0	0	0	0	0	1405	89
L47_comb_no_empty_short_renamed_final.fasta	164	345	56580	569	1.006	117	0.339	82	0.238	0.671	0.329	19737	7826	10582	17865	0	0	0	0	1	0	0	0	0	0	0	528	41
L48_comb_no_empty_short_renamed_final.fasta	170	803	136510	11032	8.081	301	0.375	222	0.276	0.561	0.439	35010	25304	29763	35386	1	1	3	6	1	3	0	0	0	0	0	10178	854
L49_comb_no_empty_short_renamed_final.fasta	164	617	101188	2894	2.86	249	0.404	199	0.323	0.516	0.484	27637	22221	25338	23088	0	0	2	6	1	1	0	0	0	0	0	2731	163
L50_comb_no_empty_short_renamed_final.fasta	164	275	45100	146	0.324	96	0.349	76	0.276	0.612	0.388	13946	8887	8561	13558	0	0	1	1	0	0	0	0	0	0	0	146	0
L51_comb_no_empty_short_renamed_final.fasta	167	325	54275	982	1.809	163	0.502	121	0.372	0.621	0.379	18650	8472	11715	14456	0	0	0	0	0	0	0	0	0	0	0	761	221
L52_comb_no_empty_short_renamed_final.fasta	169	584	98696	4030	4.083	198	0.339	137	0.235	0.592	0.408	26726	15363	23239	29322	4	3	5	2	2	0	0	0	0	0	0	3850	180
L53_comb_no_empty_short_renamed_final.fasta	163	413	67319	1062	1.578	201	0.487	127	0.308	0.665	0.335	21372	9388	12801	22696	0	0	0	0	0	0	0	0	0	0	0	1036	26
L54_comb_no_empty_short_renamed_final.fasta	169	498	84162	2431	2.888	260	0.522	190	0.382	0.549	0.451	24255	16524	20233	20716	1	0	0	1	0	1	0	0	0	0	0	2308	123
L55_comb_no_empty_short_renamed_final.fasta	165	305	50325	1070	2.126	103	0.338	69	0.226	0.575	0.425	15645	10871	10082	12657	0	0	0	0	0	0	0	0	0	0	0	985	85
L56_comb_no_empty_short_renamed_final.fasta	164	487	79868	1962	2.457	218	0.448	162	0.333	0.538	0.462	20630	16974	18967	21334	0	0	0	1	0	0	0	0	0	0	0	1679	283
L57_comb_no_empty_short_renamed_final.fasta	171	695	118845	9488	7.984	282	0.406	214	0.308	0.534	0.466	31587	24978	25936	26832	3	2	12	6	0	1	0	0	0	0	0	8543	945
L58_comb_no_empty_short_renamed_final.fasta	162	592	95904	8007	8.349	283	0.478	218	0.368	0.544	0.456	27828	20726	19341	19977	4	2	8	7	1	1	0	1	0	1	0	6801	1206
L59_comb_no_empty_short_renamed_final.fasta	169	552	93288	2622	2.811	302	0.547	229	0.415	0.573	0.427	24881	18668	19968	27127	1	1	4	6	4	6	0	0	0	0	0	2422	200
L60_comb_no_empty_short_renamed_final.fasta	170	708	120360	13042	10.836	273	0.386	188	0.266	0.55	0.45	34857	24332	23714	24343	7	9	12	16	7	20	0	1	0	0	0	12538	504
L61_comb_no_empty_short_renamed_final.fasta	170	1384	235280	27693	11.77	538	0.389	397	0.287	0.552	0.448	62716	45473	47584	51718	5	4	25	45	10	7	0	0	0	0	0	25291	2402
L62_comb_no_empty_short_renamed_final.fasta	163	412	67156	2277	3.391	143	0.347	124	0.301	0.344	0.656	11065	20421	22198	11185	3	1	3	1	1	1	0	0	0	0	0	2257	20
L63_comb_no_empty_short_renamed_final.fasta	167	418	69806	3567	5.11	202	0.483	146	0.349	0.605	0.395	20371	12006	14120	19732	1	2	4	0	1	2	0	0	0	0	0	3036	531
L64_comb_no_empty_short_renamed_final.fasta	161	299	48139	1042	2.165	120	0.401	99	0.331	0.551	0.449	12954	9892	11257	12992	0	0	1	0	0	1	0	0	0	0	0	1032	10
L65_comb_no_empty_short_renamed_final.fasta	170	827	140590	9839	6.998	273	0.33	197	0.238	0.536	0.464	36586	30620	29933	33582	0	4	8	12	0	6	0	0	0	0	0	8728	1111
L66_comb_no_empty_short_renamed_final.fasta	165	374	61710	930	1.507	115	0.307	82	0.219	0.602	0.398	19646	12157	12083	16891	0	0	1	1	0	1	0	0	0	0	0	878	52
L67_comb_no_empty_short_renamed_final.fasta	169	484	81796	3767	4.605	181	0.374	155	0.32	0.535	0.465	23293	17648	18665	18418	0	2	1	1	0	1	0	0	0	0	0	3672	95
L68_comb_no_empty_short_renamed_final.fasta	162	754	122148	8358	6.843	246	0.326	164	0.218	0.531	0.469	26213	23934	29363	34267	1	1	3	5	2	1	0	0	0	0	0	7138	1220
L69_comb_no_empty_short_renamed_final.fasta	168	666	111888	4330	3.87	260	0.39	215	0.323	0.598	0.402	35957	17556	25652	28386	0	2	1	3	1	0	0	0	0	0	0	4246	84
L70_comb_no_empty_short_renamed_final.fasta	163	392	63896	1334	2.088	163	0.416	132	0.337	0.597	0.403	21666	12118	13075	15700	0	0	1	2	0	0	0	0	0	0	0	1311	23
L71_comb_no_empty_short_renamed_final.fasta	164	347	56908	474	0.833	127	0.366	113	0.326	0.534	0.466	17381	13563	12724	12766	0	0	0	0	0	0	0	0	0	0	0	474	0
L72_comb_no_empty_short_renamed_final.fasta	167	914	152638	13361	8.753	288	0.315	183	0.2	0.65	0.35	47628	18557	30101	42958	2	4	4	14	6	3	0	0	0	0	0	12323	1038
L73_comb_no_empty_short_renamed_final.fasta	168	864	145152	7680	5.291	288	0.333	228	0.264	0.589	0.411	44494	26514	29980	36454	1	6	3	16	2	2	0	0	0	0	0	7480	200
L74_comb_no_empty_short_renamed_final.fasta	157	723	113511	8719	7.681	261	0.361	207	0.286	0.519	0.481	28900	20886	29490	25496	3	2	10	3	1	1	0	0	0	0	0	7647	1072
L75_comb_no_empty_short_renamed_final.fasta	166	554	91964	2793	3.037	244	0.44	190	0.343	0.569	0.431	28325	18086	20051	22696	1	1	6	3	0	1	1	0	0	0	0	2374	419
L76_comb_no_empty_short_renamed_final.fasta	166	613	101758	4113	4.042	218	0.356	164	0.268	0.603	0.397	32422	17333	21459	26412	2	1	7	4	0	5	0	0	0	0	0	3938	175
L77_comb_no_empty_short_renamed_final.fasta	168	543	91224	4246	4.654	209	0.385	171	0.315	0.546	0.454	30144	18146	21266	17407	3	1	1	5	0	1	1	2	0	1	0	4079	167
L78_comb_no_empty_short_renamed_final.fasta	159	273	43407	627	1.444	107	0.392	84	0.308	0.547	0.453	13260	7478	11916	10119	0	1	3	1	0	2	0	0	0	0	0	588	39
L79_comb_no_empty_short_renamed_final.fasta	168	620	104160	3301	3.169	260	0.419	183	0.295	0.532	0.468	28382	21192	26012	25255	0	5	6	4	3	0	0	0	0	0	0	3191	110
L80_comb_no_empty_short_renamed_final.fasta	169	824	139256	9100	6.535	281	0.341	229	0.278	0.525	0.475	44217	29091	32733	24093	0	0	5	14	1	2	0	0	0	0	0	9007	93
L81_comb_no_empty_short_renamed_final.fasta	163	405	66015	2581	3.91	157	0.388	106	0.262	0.595	0.405	20439	10874	14841	17277	0	0	1	2	0	0	0	0	0	0	0	2503	78
L82_comb_no_empty_short_renamed_final.fasta	164	304	49856	392	0.786	127	0.418	87	0.286	0.628	0.372	16874	10451	7950	14189	0	0	0	0	0	0	0	0	0	0	0	392	0
L83_comb_no_empty_short_renamed_final.fasta	146	309	45114	2644	5.861	117	0.379	84	0.272	0.525	0.475	12610	9018	11214	9619	0	0	4	4	0	1	0	0	0	0	0	2617	27
L84_comb_no_empty_short_renamed_final.fasta	166	471	78186	1743	2.229	189	0.401	139	0.295	0.531	0.469	20936	16793	19026	19672	0	5	4	6	0	1	0	0	0	0	0	1651	92
L85_comb_no_empty_short_renamed_final.fasta	165	473	78045	2995	3.838	177	0.374	129	0.273	0.524	0.476	21964	16969	18620	17484	1	0	5	3	1	3	0	0	0	0	0	2889	106
L86_comb_no_empty_short_renamed_final.fasta	174	724	125976	11250	8.93	335	0.463	237	0.327	0.604	0.396	37115	21223	24190	32168	1	3	9	9	1	3	1	0	3	0	0	10912	338
L87_comb_no_empty_short_renamed_final.fasta	159	410	65190	2203	3.379	130	0.317	105	0.256	0.6	0.4	19195	10720	14481	18588	0	2	0	1	0	0	0	0	0	0	0	1945	258
L88_comb_no_empty_short_renamed_final.fasta	165	761	125565	5633	4.486	270	0.355	232	0.305	0.495	0.505	31603	29782	30704	27823	2	3	1	11	2	1	0	0	0	0	0	5467	166
L89_comb_no_empty_short_renamed_final.fasta	172	1078	185416	22733	12.261	436	0.404	327	0.303	0.609	0.391	63544	28803	34450	35815	6	9	16	25	4	8	0	2	1	0	0	21103	1630
L90_comb_no_empty_short_renamed_final.fasta	161	1182	190302	4805	2.525	569	0.481	445	0.376	0.6	0.4	70793	35590	38528	40571	1	1	6	4	0	1	1	0	1	0	0	4536	269
L91_comb_no_empty_short_renamed_final.fasta	159	545	86655	3113	3.592	210	0.385	182	0.334	0.485	0.515	20164	22857	20192	20315	0	0	4	6	1	1	0	1	0	1	0	2864	249
L92_comb_no_empty_short_renamed_final.fasta	159	399	63441	1789	2.82	157	0.393	133	0.333	0.561	0.439	19124	11276	15793	15455	0	0	0	1	0	3	0	0	0	0	0	1607	182
L93_comb_no_empty_short_renamed_final.fasta	154	268	41272	1129	2.736	86	0.321	53	0.198	0.608	0.392	15626	6563	9141	8803	3	2	4	0	0	1	0	0	0	0	0	1105	24
L94_comb_no_empty_short_renamed_final.fasta	164	505	82820	2155	2.602	166	0.329	96	0.19	0.613	0.387	25041	14148	17040	24417	3	6	1	3	2	4	0	0	0	0	0	2122	33
L95_comb_no_empty_short_renamed_final.fasta	167	987	164829	7343	4.455	425	0.431	312	0.316	0.554	0.446	46713	33674	36475	40603	1	3	4	9	2	2	0	0	0	0	0	7125	218
L96_comb_no_empty_short_renamed_final.fasta	166	722	119852	4580	3.821	377	0.522	282	0.391	0.603	0.397	39732	19054	26675	29785	0	4	7	6	5	2	0	0	0	2	0	4184	396
L97_comb_no_empty_short_renamed_final.fasta	162	317	51354	884	1.721	150	0.473	114	0.36	0.629	0.371	17788	6960	11777	13941	0	0	2	1	0	0	0	0	1	0	0	799	85
L98_comb_no_empty_short_renamed_final.fasta	165	386	63690	463	0.727	147	0.381	112	0.29	0.532	0.468	20342	14400	15189	13294	0	0	0	2	0	0	0	0	0	0	0	458	5
L99_comb_no_empty_short_renamed_final.fasta	169	475	80275	2967	3.696	217	0.457	150	0.316	0.579	0.421	25414	14911	17650	19326	0	1	2	1	3	0	0	0	0	0	0	2826	141
L100_comb_no_empty_short_renamed_final.fasta	168	450	75600	3755	4.967	196	0.436	139	0.309	0.593	0.407	22816	13972	15287	19763	0	3	0	2	0	2	0	0	0	0	0	3437	318
L101_comb_no_empty_short_renamed_final.fasta	165	386	63690	1540	2.418	182	0.472	125	0.324	0.634	0.366	21942	9182	13556	17466	1	0	0	2	0	1	0	0	0	0	0	1540	0
L102_comb_no_empty_short_renamed_final.fasta	155	248	38440	2203	5.731	97	0.391	75	0.302	0.539	0.461	10946	7464	8963	8847	3	1	6	6	0	1	0	0	0	0	0	2201	2
L103_comb_no_empty_short_renamed_final.fasta	164	396	64944	2848	4.385	151	0.381	129	0.326	0.57	0.43	19525	12227	14509	15833	0	0	1	1	0	0	0	0	0	0	0	2834	14
L104_comb_no_empty_short_renamed_final.fasta	163	310	50530	755	1.494	123	0.397	98	0.316	0.624	0.376	16946	9469	9247	14113	0	0	0	0	0	0	0	0	0	0	0	700	55
L105_comb_no_empty_short_renamed_final.fasta	167	586	97862	2366	2.418	199	0.34	173	0.295	0.549	0.451	27895	20244	22830	24520	0	2	1	2	0	2	0	0	0	0	0	2351	15
L106_comb_no_empty_short_renamed_final.fasta	163	304	49552	376	0.759	114	0.375	88	0.289	0.626	0.374	15196	8264	10136	15580	0	0	0	0	0	0	0	0	0	0	0	376	0
L107_comb_no_empty_short_renamed_final.fasta	165	591	97515	3978	4.079	247	0.418	168	0.284	0.528	0.472	23364	23262	20885	26013	1	1	6	3	1	1	0	0	0	0	0	3787	191
L108_comb_no_empty_short_renamed_final.fasta	168	483	81144	2829	3.486	175	0.362	148	0.306	0.551	0.449	21487	15100	20055	21666	0	2	0	4	0	1	0	0	0	0	0	2572	257
L109_comb_no_empty_short_renamed_final.fasta	153	298	45594	426	0.934	112	0.376	92	0.309	0.441	0.559	11275	12966	12295	8631	0	0	0	1	0	0	0	0	0	0	0	416	10
L110_comb_no_empty_short_renamed_final.fasta	166	525	87150	2600	2.983	187	0.356	123	0.234	0.526	0.474	22585	20490	19576	21893	0	0	2	3	0	1	0	0	0	0	0	2524	76
L111_comb_no_empty_short_renamed_final.fasta	156	291	45396	1057	2.328	129	0.443	98	0.337	0.614	0.386	16732	8477	8635	10494	1	0	0	0	0	0	0	0	0	0	0	1057	0
L112_comb_no_empty_short_renamed_final.fasta	163	433	70579	2447	3.467	145	0.335	121	0.279	0.532	0.468	21998	16289	15609	14229	1	0	0	4	0	1	1	0	0	0	0	2257	190
L113_comb_no_empty_short_renamed_final.fasta	169	805	136045	5927	4.357	352	0.437	269	0.334	0.505	0.495	34280	32097	32221	31482	2	2	11	9	2	12	0	0	0	0	0	5870	57
L114_comb_no_empty_short_renamed_final.fasta	161	633	101913	5658	5.552	288	0.455	238	0.376	0.584	0.416	32735	20190	19858	23459	1	1	4	5	0	2	0	0	0	0	0	5260	398
L115_comb_no_empty_short_renamed_final.fasta	176	1511	265936	30915	11.625	618	0.409	457	0.302	0.485	0.515	58952	60343	60567	55042	9	13	30	46	9	7	2	0	0	1	0	29366	1549
L116_comb_no_empty_short_renamed_final.fasta	153	266	40698	422	1.037	149	0.56	104	0.391	0.477	0.523	10340	9387	11662	8886	1	0	0	0	0	0	0	0	0	0	0	421	1
L117_comb_no_empty_short_renamed_final.fasta	162	454	73548	561	0.763	177	0.39	129	0.284	0.668	0.332	28750	9966	14308	19962	0	0	0	0	0	1	0	0	0	0	0	558	3
L118_comb_no_empty_short_renamed_final.fasta	168	642	107856	2621	2.43	242	0.377	203	0.316	0.337	0.663	19893	33621	36100	15605	1	2	2	8	1	2	0	0	0	0	0	2470	151
L119_comb_no_empty_short_renamed_final.fasta	162	278	45036	320	0.711	123	0.442	89	0.32	0.634	0.366	17079	7309	9047	11279	0	0	0	1	1	0	0	0	0	0	0	320	0
L120_comb_no_empty_short_renamed_final.fasta	163	306	49878	1327	2.66	132	0.431	92	0.301	0.533	0.467	13487	11066	11608	12390	0	0	0	0	0	0	0	0	0	0	0	1307	20
L121_comb_no_empty_short_renamed_final.fasta	166	745	123670	12240	9.897	348	0.467	259	0.348	0.601	0.399	34423	20704	23797	32463	4	4	9	13	2	9	0	1	0	1	0	11700	540
L122_comb_no_empty_short_renamed_final.fasta	171	1428	244188	25911	10.611	654	0.458	463	0.324	0.616	0.384	71548	42766	40733	63128	4	14	33	28	12	11	0	0	0	0	0	25094	817
L123_comb_no_empty_short_renamed_final.fasta	167	533	89011	2238	2.514	207	0.388	154	0.289	0.565	0.435	26821	15589	22114	22236	2	1	4	1	1	3	0	0	0	1	0	1901	337
L124_comb_no_empty_short_renamed_final.fasta	169	465	78585	1567	1.994	207	0.445	163	0.351	0.6	0.4	28587	13365	17469	17592	2	0	3	0	0	0	0	0	0	0	0	1331	236
L125_comb_no_empty_short_renamed_final.fasta	157	341	53537	595	1.111	120	0.352	80	0.235	0.662	0.338	19374	8901	8975	15690	0	0	1	0	0	1	0	0	0	0	0	525	70
L126_comb_no_empty_short_renamed_final.fasta	160	835	133600	13086	9.795	367	0.44	245	0.293	0.646	0.354	45643	17926	24619	32287	5	4	15	8	3	4	0	0	0	0	0	12765	321
L127_comb_no_empty_short_renamed_final.fasta	169	995	168155	6106	3.631	443	0.445	316	0.318	0.64	0.36	55442	24362	33920	48278	5	2	17	17	4	2	0	0	0	0	0	5958	148
L128_comb_no_empty_short_renamed_final.fasta	167	465	77655	3128	4.028	214	0.46	151	0.325	0.637	0.363	28708	12267	14840	18711	1	0	0	0	0	0	0	0	0	0	0	3084	44
L129_comb_no_empty_short_renamed_final.fasta	171	1623	277533	19412	6.994	692	0.426	504	0.311	0.648	0.352	97343	42468	48390	69855	4	4	23	22	2	10	0	0	0	0	0	17523	1889
L130_comb_no_empty_short_renamed_final.fasta	160	726	116160	8863	7.63	213	0.293	168	0.231	0.408	0.592	21755	35825	27609	22074	1	4	2	23	2	1	0	0	0	1	0	7944	919
L131_comb_no_empty_short_renamed_final.fasta	163	955	155665	12731	8.178	431	0.451	296	0.31	0.515	0.485	39405	36253	32957	34273	5	6	12	14	5	3	0	0	0	1	0	11925	806
L132_comb_no_empty_short_renamed_final.fasta	158	578	91324	4943	5.413	254	0.439	193	0.334	0.458	0.542	24489	26227	20550	15098	1	1	2	7	2	0	1	0	2	1	0	4794	149
L133_comb_no_empty_short_renamed_final.fasta	148	690	102120	7138	6.99	216	0.313	148	0.214	0.563	0.437	27689	19564	21955	25749	1	5	4	12	1	1	0	1	0	0	0	6746	392
L134_comb_no_empty_short_renamed_final.fasta	168	352	59136	685	1.158	141	0.401	115	0.327	0.574	0.426	17383	11278	13649	16139	0	2	0	0	0	0	0	0	0	0	0	685	0
L135_comb_no_empty_short_renamed_final.fasta	158	426	67308	2447	3.636	154	0.362	98	0.23	0.54	0.46	18801	13778	16073	16205	0	0	1	1	0	0	1	1	0	0	0	2423	24
L136_comb_no_empty_short_renamed_final.fasta	169	449	75881	2327	3.067	228	0.508	168	0.374	0.607	0.393	24059	12501	16449	20539	0	0	2	1	0	3	0	0	0	0	0	2287	40
L137_comb_no_empty_short_renamed_final.fasta	167	1136	189712	20072	10.58	372	0.327	250	0.22	0.593	0.407	53328	29895	39114	47247	0	7	23	16	2	8	0	0	0	0	0	18291	1781
L138_comb_no_empty_short_renamed_final.fasta	165	271	44715	1253	2.802	99	0.365	84	0.31	0.512	0.488	13542	10223	11004	8693	0	0	0	0	0	0	0	0	0	0	0	1253	0
L139_comb_no_empty_short_renamed_final.fasta	163	928	151264	7481	4.946	312	0.336	224	0.241	0.539	0.461	39712	31013	35199	37824	0	3	14	16	1	1	0	0	0	0	0	7393	88
L140_comb_no_empty_short_renamed_final.fasta	171	1387	237177	28074	11.837	556	0.401	430	0.31	0.506	0.494	56552	57011	46294	49224	0	4	4	12	1	1	0	0	0	0	0	26584	1490
L141_comb_no_empty_short_renamed_final.fasta	171	627	107217	7562	7.053	195	0.311	135	0.215	0.511	0.489	20698	19371	28874	30705	0	1	3	3	0	0	0	0	0	0	0	7277	285
L142_comb_no_empty_short_renamed_final.fasta	160	481	76960	5176	6.726	207	0.43	152	0.316	0.507	0.493	19859	13952	21469	16487	1	2	4	8	1	1	0	0	0	0	0	4970	206
L143_comb_no_empty_short_renamed_final.fasta	168	1272	213696	26823	12.552	563	0.443	426	0.335	0.556	0.444	56537	44533	38389	47327	5	4	30	35	4	8	0	0	0	1	0	26246	577
L144_comb_no_empty_short_renamed_final.fasta	168	1428	239904	22273	9.284	563	0.394	405	0.284	0.581	0.419	64065	43369	47972	62144	3	11	25	29	5	6	1	0	1	0	0	21626	647
L145_comb_no_empty_short_renamed_final.fasta	165	340	56100	812	1.447	113	0.332	87	0.256	0.569	0.431	15241	8802	15027	16218	0	0	0	0	0	0	0	0	0	0	0	783	29
L146_comb_no_empty_short_renamed_final.fasta	164	344	56416	2946	5.222	114	0.331	77	0.224	0.559	0.441	15891	11217	12240	14118	1	0	1	2	0	0	0	0	0	0	0	2431	515
L147_comb_no_empty_short_renamed_final.fasta	165	783	129195	10007	7.746	243	0.31	158	0.202	0.508	0.492	32047	29711	28958	28428	2	3	12	20	5	2	0	0	0	0	0	9625	382
L148_comb_no_empty_short_renamed_final.fasta	160	626	100160	4667	4.66	215	0.343	156	0.249	0.545	0.455	27841	21310	22122	24213	1	0	2	4	0	0	0	0	0	0	0	4476	191
L149_comb_no_empty_short_renamed_final.fasta	160	668	106880	4075	3.813	232	0.347	199	0.298	0.455	0.545	27788	27593	28469	18941	0	1	3	8	0	2	0	0	0	0	0	3836	239
L150_comb_no_empty_short_renamed_final.fasta	150	387	58050	2302	3.966	129	0.333	113	0.292	0.495	0.505	14573	14702	13472	12987	0	1	2	7	4	0	0	0	0	0	0	2264	38
L151_comb_no_empty_short_renamed_final.fasta	145	315	45675	272	0.596	104	0.33	85	0.27	0.473	0.527	10682	12935	10979	10806	0	0	0	1	0	0	0	0	0	0	0	268	4
L152_comb_no_empty_short_renamed_final.fasta	169	506	85514	1560	1.824	176	0.348	142	0.281	0.475	0.525	18460	22726	21362	21396	2	1	2	4	0	1	0	0	0	0	0	1545	15
L153_comb_no_empty_short_renamed_final.fasta	168	428	71904	1249	1.737	154	0.36	133	0.311	0.506	0.494	16396	18612	16260	19383	1	0	0	1	0	0	0	0	2	0	0	1191	58
L154_comb_no_empty_short_renamed_final.fasta	168	830	139440	6408	4.596	349	0.42	268	0.323	0.629	0.371	42650	26554	22855	40955	4	0	6	5	2	1	0	0	0	0	0	5609	799
L155_comb_no_empty_short_renamed_final.fasta	166	415	68890	1734	2.517	151	0.364	115	0.277	0.542	0.458	21202	13938	16819	15195	0	0	0	2	0	0	0	0	0	0	0	1586	148
L156_comb_no_empty_short_renamed_final.fasta	165	442	72930	2756	3.779	138	0.312	88	0.199	0.525	0.475	20668	13535	19715	16250	1	0	4	1	0	0	0	0	0	0	0	2392	364
L157_comb_no_empty_short_renamed_final.fasta	162	571	92502	1410	1.524	165	0.289	78	0.137	0.631	0.369	30850	17417	16179	26628	0	5	3	1	0	9	0	0	0	0	0	1349	61
L158_comb_no_empty_short_renamed_final.fasta	169	784	132496	8074	6.094	203	0.259	138	0.176	0.619	0.381	41935	18843	28534	35101	1	1	3	3	0	1	0	0	0	0	0	7705	369
L159_comb_no_empty_short_renamed_final.fasta	156	285	44460	1379	3.102	80	0.281	65	0.228	0.531	0.469	12128	10181	10034	10712	6	3	3	8	2	3	1	0	0	0	0	1102	277
L160_comb_no_empty_short_renamed_final.fasta	168	671	112728	2992	2.654	327	0.487	236	0.352	0.633	0.367	37560	16595	23652	31905	6	5	5	4	2	2	0	0	0	0	0	2714	278
L161_comb_no_empty_short_renamed_final.fasta	168	796	133728	6648	4.971	277	0.348	230	0.289	0.604	0.396	44566	23239	27046	32209	1	2	6	8	0	2	1	0	0	0	0	6031	617
L162_comb_no_empty_short_renamed_final.fasta	160	802	128320	7025	5.475	353	0.44	272	0.339	0.583	0.417	42406	21188	29316	28350	7	2	8	10	2	5	0	0	0	1	0	6152	873
L163_comb_no_empty_short_renamed_final.fasta	161	767	123487	9572	7.751	354	0.462	258	0.336	0.596	0.404	40848	22846	23076	27102	1	6	12	12	5	6	1	0	0	0	0	9390	182
L164_comb_no_empty_short_renamed_final.fasta	170	696	118320	5408	4.571	287	0.412	200	0.287	0.594	0.406	30547	20482	25327	36546	0	3	1	3	3	0	0	0	0	0	0	4847	561
L165_comb_no_empty_short_renamed_final.fasta	168	312	52416	939	1.791	93	0.298	70	0.224	0.575	0.425	14500	10737	11139	15101	0	0	0	0	0	0	0	0	0	0	0	920	19
L166_comb_no_empty_short_renamed_final.fasta	165	903	148995	8304	5.573	380	0.421	263	0.291	0.599	0.401	44153	26593	29669	40236	4	4	7	17	2	5	0	0	0	1	0	8092	212
L167_comb_no_empty_short_renamed_final.fasta	168	525	88200	3544	4.018	223	0.425	175	0.333	0.472	0.528	23516	20637	24040	16455	0	0	2	6	0	0	0	0	0	0	0	3386	158
L168_comb_no_empty_short_renamed_final.fasta	169	567	95823	3441	3.591	218	0.384	165	0.291	0.554	0.446	22503	18955	22257	28653	1	2	4	5	1	1	0	0	0	0	0	2945	496
L170_comb_no_empty_short_renamed_final.fasta	161	315	50715	1130	2.228	127	0.403	100	0.317	0.537	0.463	13746	12342	10615	12879	0	0	1	0	0	0	0	0	1	1	0	962	168
L172_comb_no_empty_short_renamed_final.fasta	166	1171	194386	10627	5.467	467	0.399	330	0.282	0.618	0.382	59352	32325	37793	54234	6	4	19	15	3	8	0	0	0	0	0	10386	241
L173_comb_no_empty_short_renamed_final.fasta	167	587	98029	1394	1.422	208	0.354	173	0.295	0.511	0.489	29301	20356	26884	20093	0	0	1	0	0	0	0	0	0	0	0	1353	41
L174_comb_no_empty_short_renamed_final.fasta	159	768	122112	10367	8.49	256	0.333	217	0.283	0.517	0.483	32965	24583	29427	24745	1	0	8	12	1	1	0	1	0	1	0	9796	571
L175_comb_no_empty_short_renamed_final.fasta	162	527	85374	4154	4.866	170	0.323	136	0.258	0.582	0.418	24337	14967	19022	22890	1	1	1	0	1	0	0	0	0	0	0	3911	243
L176_comb_no_empty_short_renamed_final.fasta	167	475	79325	3138	3.956	198	0.417	148	0.312	0.501	0.499	22276	21461	16625	15819	0	0	2	4	0	0	0	0	0	0	0	2795	343
L177_comb_no_empty_short_renamed_final.fasta	168	684	114912	3570	3.107	226	0.33	188	0.275	0.463	0.537	26845	30782	29010	24696	0	2	4	1	1	1	0	0	0	0	0	3450	120
L178_comb_no_empty_short_renamed_final.fasta	166	291	48306	413	0.855	109	0.375	81	0.278	0.443	0.557	8232	13958	12700	13001	1	0	0	1	0	0	0	0	0	0	0	406	7
L179_comb_no_empty_short_renamed_final.fasta	167	251	41917	243	0.58	99	0.394	86	0.343	0.512	0.488	11249	11595	8736	10094	0	0	0	0	0	0	0	0	0	0	0	236	7
L180_comb_no_empty_short_renamed_final.fasta	167	1070	178690	19300	10.801	361	0.337	268	0.25	0.58	0.42	47620	29249	37643	44793	4	4	28	37	5	6	0	0	0	1	0	18328	972
L181_comb_no_empty_short_renamed_final.fasta	163	534	87042	3859	4.433	246	0.461	170	0.318	0.642	0.358	28051	14830	14922	25365	2	4	3	4	0	2	0	0	0	0	0	3278	581
L182_comb_no_empty_short_renamed_final.fasta	160	276	44160	1580	3.578	106	0.384	79	0.286	0.584	0.416	13537	8538	9126	11368	0	1	3	3	1	3	0	0	0	0	0	1087	493
L183_comb_no_empty_short_renamed_final.fasta	160	471	75360	2761	3.664	183	0.389	143	0.304	0.533	0.467	22845	15321	18560	15855	1	1	7	6	1	0	0	0	1	1	0	2699	62
L184_comb_no_empty_short_renamed_final.fasta	162	435	70470	817	1.159	198	0.455	146	0.336	0.43	0.57	16298	19203	20481	13661	0	2	5	2	0	1	0	0	0	0	0	671	146
L185_comb_no_empty_short_renamed_final.fasta	166	408	67728	749	1.106	163	0.4	124	0.304	0.575	0.425	20746	11157	17339	17732	2	0	1	1	1	0	0	0	0	0	0	677	72
L186_comb_no_empty_short_renamed_final.fasta	171	516	88236	1567	1.776	186	0.36	120	0.233	0.564	0.436	29557	20007	17744	19356	2	0	0	2	0	1	0	0	0	0	0	1466	101
L187_comb_no_empty_short_renamed_final.fasta	153	568	86904	5951	6.848	193	0.34	148	0.261	0.425	0.575	17401	23139	23413	16979	1	2	3	11	2	2	0	0	0	0	0	5681	270
L188_comb_no_empty_short_renamed_final.fasta	156	535	83460	4629	5.546	245	0.458	175	0.327	0.682	0.318	27926	9348	15723	25824	0	0	2	4	0	4	0	0	0	0	0	3783	846
L189_comb_no_empty_short_renamed_final.fasta	166	356	59096	353	0.597	85	0.239	60	0.169	0.608	0.392	19266	7997	15048	16431	0	0	0	1	0	0	0	0	0	0	0	353	0
L191_comb_no_empty_short_renamed_final.fasta	164	548	89872	3007	3.346	254	0.464	161	0.294	0.589	0.411	26443	18732	16955	24731	0	1	2	1	0	0	0	0	0	0	0	2748	259
L192_comb_no_empty_short_renamed_final.fasta	166	580	96280	4004	4.159	257	0.443	170	0.293	0.607	0.393	31641	11854	24410	24358	2	1	4	3	0	3	0	0	0	0	0	3691	313
L193_comb_no_empty_short_renamed_final.fasta	168	783	131544	3160	2.402	346	0.442	212	0.271	0.666	0.334	40246	15197	27650	45261	3	1	9	9	2	6	0	0	0	0	0	2877	283
L194_comb_no_empty_short_renamed_final.fasta	155	768	119040	9668	8.122	275	0.358	222	0.289	0.579	0.421	35308	19589	26432	28016	1	0	7	14	1	4	0	0	0	0	0	8899	769
L195_comb_no_empty_short_renamed_final.fasta	161	874	140714	13902	9.88	394	0.451	262	0.3	0.582	0.418	38681	23249	29782	35070	1	6	6	12	4	1	0	0	0	0	0	12126	1776
L196_comb_no_empty_short_renamed_final.fasta	163	375	61125	945	1.546	171	0.456	133	0.355	0.378	0.622	12417	19391	18044	10312	0	2	5	4	2	1	1	1	0	0	0	941	4
L197_comb_no_empty_short_renamed_final.fasta	162	1650	267300	24037	8.993	675	0.409	504	0.305	0.622	0.378	77405	45776	45999	74031	6	3	18	16	3	5	0	0	1	0	0	22773	1264
L198_comb_no_empty_short_renamed_final.fasta	153	206	31518	1913	6.07	88	0.427	60	0.291	0.575	0.425	9885	5107	7482	7121	0	0	5	3	0	2	0	0	0	0	0	1844	69
L199_comb_no_empty_short_renamed_final.fasta	163	431	70253	290	0.413	123	0.285	80	0.186	0.654	0.346	23499	10018	14167	22277	0	0	1	1	0	0	0	0	0	0	0	285	5
L200_comb_no_empty_short_renamed_final.fasta	167	962	160654	11093	6.905	345	0.359	245	0.255	0.555	0.445	45920	28831	37731	37028	3	8	7	16	3	14	0	0	0	0	0	10649	444
L201_comb_no_empty_short_renamed_final.fasta	167	1103	184201	13297	7.219	526	0.477	401	0.364	0.338	0.662	31420	56074	56994	26359	10	4	11	26	4	2	0	0	0	0	0	12047	1250
L202_comb_no_empty_short_renamed_final.fasta	161	408	65688	1217	1.853	203	0.498	137	0.336	0.662	0.338	17880	10616	11151	24804	2	2	8	3	1	4	0	0	0	0	0	838	379
L203_comb_no_empty_short_renamed_final.fasta	159	392	62328	1757	2.819	180	0.459	114	0.291	0.596	0.404	17693	12553	11891	18426	1	0	4	3	0	0	0	0	0	0	0	1599	158
L204_comb_no_empty_short_renamed_final.fasta	163	542	88346	4598	5.205	265	0.489	165	0.304	0.587	0.413	23243	18159	16464	25864	0	1	7	5	2	3	0	0	0	0	0	4185	413
L205_comb_no_empty_short_renamed_final.fasta	167	652	108884	6688	6.142	392	0.601	279	0.428	0.684	0.316	37943	18103	14118	31981	3	6	8	13	4	15	1	0	1	0	0	5351	1337
L206_comb_no_empty_short_renamed_final.fasta	154	244	37576	1019	2.712	113	0.463	80	0.328	0.651	0.349	8406	6597	6161	15392	0	0	0	1	0	0	0	0	0	0	0	938	81
L207_comb_no_empty_short_renamed_final.fasta	166	1217	202022	16831	8.331	546	0.449	379	0.311	0.664	0.336	72621	30735	31140	50655	1	5	12	13	0	7	1	0	1	0	0	15806	1025
L208_comb_no_empty_short_renamed_final.fasta	167	861	143787	13918	9.68	338	0.393	282	0.328	0.51	0.49	35469	33329	30174	30835	2	2	33	16	3	6	0	0	0	0	0	12723	1195
L209_comb_no_empty_short_renamed_final.fasta	154	518	79772	5071	6.357	216	0.417	120	0.232	0.588	0.412	23601	15333	15464	20296	0	1	1	2	1	1	0	0	1	0	0	4736	335
L211_comb_no_empty_short_renamed_final.fasta	152	1063	161576	9142	5.658	454	0.427	340	0.32	0.564	0.436	38704	32481	33946	47281	4	2	10	4	1	1	0	0	0	0	0	8789	353
L216_comb_no_empty_short_renamed_final.fasta	168	815	136920	7036	5.139	337	0.413	271	0.333	0.541	0.459	38257	29350	30147	32089	1	2	23	10	3	2	0	0	0	0	0	6447	589
L217_comb_no_empty_short_renamed_final.fasta	164	569	93316	7443	7.976	309	0.543	187	0.329	0.608	0.392	23814	14424	19224	28350	15	7	15	7	8	8	0	0	0	1	0	6134	1309
L218_comb_no_empty_short_renamed_final.fasta	165	1048	172920	12245	7.081	553	0.528	427	0.407	0.525	0.475	46347	38110	38308	37870	2	2	16	16	2	2	0	0	0	0	0	11840	405
L219_comb_no_empty_short_renamed_final.fasta	167	1059	176853	12755	7.212	532	0.502	358	0.338	0.666	0.334	39480	27985	26911	69693	3	5	7	9	0	5	0	0	0	0	0	11997	758
L222_comb_no_empty_short_renamed_final.fasta	158	207	32706	443	1.354	84	0.406	61	0.295	0.362	0.638	6745	11580	8992	4941	0	0	3	2	0	0	0	0	0	0	0	350	93
L223_comb_no_empty_short_renamed_final.fasta	165	1133	186945	18183	9.726	486	0.429	387	0.342	0.492	0.508	38980	36380	49280	44060	4	7	22	19	6	4	0	0	0	0	0	17808	375
L224_comb_no_empty_short_renamed_final.fasta	163	810	132030	8675	6.57	470	0.58	287	0.354	0.523	0.477	34802	30937	27950	29616	3	8	18	12	3	6	0	0	0	0	0	7065	1610
L226_comb_no_empty_short_renamed_final.fasta	167	778	129926	10204	7.854	356	0.458	257	0.33	0.561	0.439	30928	28320	24226	36219	2	2	12	8	1	4	0	0	0	0	0	9856	348
L230_comb_no_empty_short_renamed_final.fasta	150	354	53100	2022	3.808	151	0.427	90	0.254	0.657	0.343	18797	8262	9254	14737	2	1	9	9	1	2	1	1	1	1	0	1545	477
L232_comb_no_empty_short_renamed_final.fasta	162	227	36774	759	2.064	81	0.357	50	0.22	0.552	0.448	9376	7899	8224	10511	0	1	3	0	1	0	0	0	0	0	0	367	392
L235_comb_no_empty_short_renamed_final.fasta	147	307	45129	666	1.476	143	0.466	88	0.287	0.587	0.413	13595	9226	9163	12473	0	1	2	2	0	1	0	0	0	0	0	539	127
L239_comb_no_empty_short_renamed_final.fasta	159	682	108438	4565	4.21	312	0.457	234	0.343	0.596	0.404	31693	21869	20026	30271	0	2	5	2	1	4	0	0	0	0	0	4423	142
L243_comb_no_empty_short_renamed_final.fasta	150	441	66150	3211	4.854	135	0.306	89	0.202	0.666	0.334	22077	9079	11896	19873	0	1	3	4	5	1	0	0	0	0	0	3101	110
L245_comb_no_empty_short_renamed_final.fasta	161	430	69230	2890	4.174	165	0.384	85	0.198	0.582	0.418	22545	17082	10611	16071	0	5	6	5	4	6	2	1	0	2	0	2466	424
L246_comb_no_empty_short_renamed_final.fasta	163	456	74328	3254	4.378	239	0.524	165	0.362	0.635	0.365	14595	15883	10117	30463	2	2	3	6	1	2	0	0	0	0	0	2867	387
L247_comb_no_empty_short_renamed_final.fasta	163	669	109047	14302	13.115	230	0.344	176	0.263	0.619	0.381	27878	18977	17107	30756	0	1	8	15	2	1	0	0	0	0	0	12422	1880
L249_comb_no_empty_short_renamed_final.fasta	161	571	91931	5775	6.282	301	0.527	238	0.417	0.493	0.507	19863	20896	22766	22601	3	1	9	6	1	4	1	1	1	3	0	5674	101
L251_comb_no_empty_short_renamed_final.fasta	156	251	39156	1047	2.674	147	0.586	91	0.363	0.576	0.424	9944	7115	9050	11992	1	0	5	0	2	0	0	0	0	0	0	706	341
L253_comb_no_empty_short_renamed_final.fasta	162	567	91854	6507	7.084	271	0.478	165	0.291	0.614	0.386	26150	14764	18183	26221	6	2	9	4	2	5	0	1	0	0	0	5528	979
L259_comb_no_empty_short_renamed_final.fasta	166	565	93790	6527	6.959	255	0.451	179	0.317	0.671	0.329	32238	17047	11684	26282	2	0	3	2	2	3	0	0	0	0	0	6230	297
L261_comb_no_empty_short_renamed_final.fasta	159	471	74889	3829	5.113	277	0.588	176	0.374	0.569	0.431	21060	13930	16658	19396	0	1	7	6	0	2	0	0	0	0	0	3377	452
L262_comb_no_empty_short_renamed_final.fasta	156	486	75816	5675	7.485	253	0.521	137	0.282	0.587	0.413	22777	14737	14229	18387	0	0	2	4	1	4	0	0	0	0	0	4915	760
L264_comb_no_empty_short_renamed_final.fasta	165	757	124905	8077	6.467	405	0.535	293	0.387	0.652	0.348	32150	22489	18183	43963	4	3	5	16	2	12	0	1	0	0	0	6503	1574
L265_comb_no_empty_short_renamed_final.fasta	169	745	125905	12362	9.819	369	0.495	277	0.372	0.578	0.422	27963	26778	21130	37624	3	3	17	20	1	3	0	0	1	0	0	11581	781
L272_comb_no_empty_short_renamed_final.fasta	168	808	135744	12013	8.85	269	0.333	226	0.28	0.542	0.458	33862	22589	33914	33339	1	1	8	9	1	6	0	0	0	1	0	11420	593
L274_comb_no_empty_short_renamed_final.fasta	167	682	113894	7450	6.541	417	0.611	291	0.427	0.636	0.364	30853	17697	21040	36822	1	1	8	11	5	6	0	0	0	0	0	6550	900
L275_comb_no_empty_short_renamed_final.fasta	163	520	84760	4574	5.396	314	0.604	194	0.373	0.6	0.4	22815	15685	16350	25303	4	6	3	8	6	4	0	0	2	0	0	3577	997
L276_comb_no_empty_short_renamed_final.fasta	162	525	85050	4649	5.466	295	0.562	189	0.36	0.687	0.313	31149	13494	11658	24090	2	0	3	2	0	3	0	0	0	0	0	3892	757
L277_comb_no_empty_short_renamed_final.fasta	165	955	157575	10753	6.824	455	0.476	358	0.375	0.593	0.407	48011	24896	34805	39074	4	5	12	7	3	4	0	0	0	1	0	9981	772
L278_comb_no_empty_short_renamed_final.fasta	165	1074	177210	13448	7.589	435	0.405	321	0.299	0.585	0.415	45058	34451	33322	50904	4	1	8	10	1	3	0	0	0	0	0	12801	647
L280_comb_no_empty_short_renamed_final.fasta	149	459	68391	4970	7.267	165	0.359	127	0.277	0.619	0.381	22233	9414	14747	17009	1	1	4	4	1	6	1	0	0	0	0	4593	377
L281_comb_no_empty_short_renamed_final.fasta	167	655	109385	4419	4.04	321	0.49	245	0.374	0.433	0.567	18070	26636	32854	27366	5	3	11	15	5	1	0	0	0	0	0	3820	599
L284_comb_no_empty_short_renamed_final.fasta	146	211	30806	1102	3.577	99	0.469	62	0.294	0.523	0.477	6625	6643	7513	8905	2	0	6	4	1	4	0	0	1	0	0	974	128
L286_comb_no_empty_short_renamed_final.fasta	159	350	55650	3590	6.451	196	0.56	119	0.34	0.586	0.414	18190	11245	10284	12326	2	2	5	3	3	0	0	0	0	0	0	3362	228
L288_comb_no_empty_short_renamed_final.fasta	153	447	68391	4782	6.992	168	0.376	99	0.221	0.533	0.467	15999	13263	16420	17897	2	2	10	6	3	7	0	0	0	0	0	4490	292
L291_comb_no_empty_short_renamed_final.fasta	163	713	116219	4328	3.724	373	0.523	238	0.334	0.65	0.35	36585	17702	21405	36153	10	4	14	4	2	12	0	0	0	0	0	3511	817
L294_comb_no_empty_short_renamed_final.fasta	147	208	30576	1523	4.981	134	0.644	92	0.442	0.623	0.377	9261	4540	6393	8857	0	0	1	0	1	0	0	0	0	0	0	1074	449
L295_comb_no_empty_short_renamed_final.fasta	160	816	130560	7954	6.092	349	0.428	232	0.284	0.642	0.358	34856	22863	20938	43916	2	4	9	9	1	8	0	0	0	0	0	7276	678
L298_comb_no_empty_short_renamed_final.fasta	144	169	24336	520	2.137	81	0.479	37	0.219	0.633	0.367	6926	6263	2498	8116	0	2	1	1	0	9	0	0	0	0	0	418	102
L299_comb_no_empty_short_renamed_final.fasta	158	398	62884	3938	6.262	279	0.701	196	0.492	0.658	0.342	19016	9565	10552	19796	1	1	9	2	1	3	0	0	0	0	0	2920	1018
L302_comb_no_empty_short_renamed_final.fasta	153	460	70380	1926	2.737	260	0.565	171	0.372	0.64	0.36	18671	11726	12927	25113	2	0	2	6	2	4	1	0	0	0	0	1505	421
L303_comb_no_empty_short_renamed_final.fasta	155	244	37820	831	2.197	141	0.578	91	0.373	0.552	0.448	10721	7899	8645	9712	1	1	3	4	1	1	0	0	1	0	0	545	286
L305_comb_no_empty_short_renamed_final.fasta	167	649	108383	5522	5.095	375	0.578	272	0.419	0.615	0.385	27842	18976	20582	35434	2	5	5	9	1	4	0	0	0	1	0	4421	1101
L306_comb_no_empty_short_renamed_final.fasta	161	708	113988	5420	4.755	369	0.521	277	0.391	0.588	0.412	32998	23282	21419	30842	2	4	6	11	0	4	0	0	0	0	0	5054	366
L307_comb_no_empty_short_renamed_final.fasta	162	487	78894	4127	5.231	265	0.544	153	0.314	0.665	0.335	30714	12890	12116	19034	0	0	3	5	0	2	2	0	0	1	0	2786	1341
L308_comb_no_empty_short_renamed_final.fasta	156	349	54444	2505	4.601	122	0.35	74	0.212	0.721	0.279	17666	6260	8195	19806	2	0	1	3	2	4	0	0	0	0	0	1836	669
L312_comb_no_empty_short_renamed_final.fasta	157	437	68609	2079	3.03	194	0.444	107	0.245	0.611	0.389	18354	12534	13328	22291	3	1	4	8	4	3	0	0	0	0	0	1585	494
L318_comb_no_empty_short_renamed_final.fasta	155	237	36735	1505	4.097	167	0.705	126	0.532	0.531	0.469	10501	6829	9671	8218	1	1	4	2	2	1	0	0	0	0	0	805	700
L320_comb_no_empty_short_renamed_final.fasta	173	1010	174730	14096	8.067	355	0.351	293	0.29	0.586	0.414	47662	26160	40336	46439	0	2	13	15	1	5	0	0	0	1	0	13992	104
L322_comb_no_empty_short_renamed_final.fasta	161	703	113183	5138	4.54	333	0.474	245	0.349	0.633	0.367	38360	17765	21899	29964	4	2	20	22	2	6	0	0	1	0	0	4948	190
L323_comb_no_empty_short_renamed_final.fasta	156	293	45708	1196	2.617	166	0.567	125	0.427	0.469	0.531	8995	10728	12892	11895	0	0	0	1	0	1	0	0	0	0	0	1068	128
L324_comb_no_empty_short_renamed_final.fasta	166	765	126990	8776	6.911	421	0.55	237	0.31	0.599	0.401	37873	23673	23689	32927	5	8	10	13	8	7	0	0	0	1	0	8084	692
L326_comb_no_empty_short_renamed_final.fasta	160	987	157920	13951	8.834	417	0.422	306	0.31	0.671	0.329	32964	25273	22002	63696	2	1	10	11	2	8	0	0	0	0	0	11271	2680
L327_comb_no_empty_short_renamed_final.fasta	153	168	25704	370	1.439	93	0.554	62	0.369	0.653	0.347	8772	4072	4719	7770	0	0	0	0	1	0	0	0	0	0	0	334	36
L332_comb_no_empty_short_renamed_final.fasta	154	347	53438	1527	2.858	154	0.444	84	0.242	0.542	0.458	13685	11454	12332	14433	1	0	4	2	0	0	0	0	0	0	0	1067	460
L333_comb_no_empty_short_renamed_final.fasta	170	683	116110	13230	11.394	266	0.389	148	0.217	0.523	0.477	28632	27141	21978	25101	0	2	6	12	3	4	0	0	0	1	0	11688	1542
L337_comb_no_empty_short_renamed_final.fasta	162	1107	179334	7466	4.163	487	0.44	392	0.354	0.57	0.43	60592	35633	38199	37407	1	0	13	15	3	5	0	0	0	0	0	6805	661
L340_comb_no_empty_short_renamed_final.fasta	159	727	115593	5182	4.483	399	0.549	227	0.312	0.6	0.4	33453	21844	22332	32750	2	2	12	9	1	6	0	0	0	0	0	4185	997
L341_comb_no_empty_short_renamed_final.fasta	165	1019	168135	13660	8.124	381	0.374	308	0.302	0.597	0.403	51659	27571	34691	40521	3	2	13	12	1	2	0	0	0	0	0	11934	1726
L342_comb_no_empty_short_renamed_final.fasta	161	943	151823	12906	8.501	402	0.426	249	0.264	0.606	0.394	43480	27106	27358	40941	5	4	3	4	9	7	0	0	0	0	0	12040	866
L344_comb_no_empty_short_renamed_final.fasta	150	209	31350	605	1.93	97	0.464	45	0.215	0.627	0.373	8368	5518	5943	10905	1	2	3	5	0	0	0	0	0	0	0	511	94
L347_comb_no_empty_short_renamed_final.fasta	169	1052	177788	14830	8.341	515	0.49	362	0.344	0.665	0.335	51203	28333	26254	57133	3	5	11	7	0	9	0	0	0	0	0	11544	3286
L349_comb_no_empty_short_renamed_final.fasta	171	852	145692	9507	6.525	446	0.523	297	0.349	0.617	0.383	47235	27416	24817	36686	1	2	9	7	5	6	1	0	0	0	0	9156	351
L351_comb_no_empty_short_renamed_final.fasta	154	447	68838	5497	7.985	151	0.338	120	0.268	0.623	0.377	17095	12323	11535	22365	3	2	11	4	1	2	0	0	0	0	0	4912	585
L355_comb_no_empty_short_renamed_final.fasta	161	664	106904	6682	6.25	350	0.527	247	0.372	0.613	0.387	36362	19505	19287	25050	1	4	6	4	0	3	0	0	0	0	0	5790	892
L356_comb_no_empty_short_renamed_final.fasta	164	522	85608	4106	4.796	252	0.483	196	0.375	0.633	0.367	25931	15298	14594	25668	2	2	5	2	0	0	0	0	0	0	0	3737	369
L357_comb_no_empty_short_renamed_final.fasta	166	951	157866	13350	8.457	284	0.299	188	0.198	0.517	0.483	39095	36252	33535	35562	9	5	22	26	2	6	0	0	1	1	0	12191	1159
L358_comb_no_empty_short_renamed_final.fasta	163	511	83293	5547	6.66	312	0.611	203	0.397	0.639	0.361	20719	11936	16113	28955	1	0	3	5	7	6	0	0	1	0	0	4869	678
L360_comb_no_empty_short_renamed_final.fasta	155	397	61535	2305	3.746	196	0.494	136	0.343	0.55	0.45	15560	14653	12039	16967	1	0	6	3	1	0	0	0	0	0	0	2017	288
L362_comb_no_empty_short_renamed_final.fasta	158	782	123556	10169	8.23	360	0.46	256	0.327	0.656	0.344	33720	23130	15872	40617	8	5	9	13	2	8	0	0	2	1	0	9169	1000
L363_comb_no_empty_short_renamed_final.fasta	159	404	64236	2771	4.314	223	0.552	137	0.339	0.62	0.38	18946	8955	14373	19171	0	1	8	3	2	6	0	0	0	0	0	2121	650
L365_comb_no_empty_short_renamed_final.fasta	166	716	118856	6885	5.793	354	0.494	237	0.331	0.668	0.332	45974	19357	17819	28783	4	7	12	5	1	9	0	0	0	0	0	6810	75
L366_comb_no_empty_short_renamed_final.fasta	168	934	156912	9979	6.36	490	0.525	354	0.379	0.682	0.318	48355	24721	21825	51997	4	3	18	3	2	5	0	0	0	0	0	8811	1168
L368_comb_no_empty_short_renamed_final.fasta	163	583	95029	4926	5.184	185	0.317	92	0.158	0.604	0.396	30265	17996	17707	24113	3	1	8	3	4	3	0	0	0	0	0	4057	869
L370_comb_no_empty_short_renamed_final.fasta	156	440	68640	4629	6.744	225	0.511	154	0.35	0.595	0.405	22470	13171	12744	15613	0	3	2	7	1	0	0	0	0	0	0	4354	275
L371_comb_no_empty_short_renamed_final.fasta	162	892	144504	8922	6.174	458	0.513	320	0.359	0.654	0.346	48736	25384	21435	39997	2	3	12	7	1	5	0	0	0	0	0	8194	728
L372_comb_no_empty_short_renamed_final.fasta	155	515	79825	3682	4.613	241	0.468	132	0.256	0.616	0.384	23648	15256	13986	23239	3	1	2	2	4	2	0	0	0	0	0	3382	300
L373_comb_no_empty_short_renamed_final.fasta	158	634	100172	6584	6.573	378	0.596	267	0.421	0.598	0.402	21492	15145	22527	34398	4	2	5	9	1	5	0	0	0	0	0	5882	702
L374_comb_no_empty_short_renamed_final.fasta	157	386	60602	3061	5.051	194	0.503	119	0.308	0.53	0.47	16332	13481	13652	14061	5	2	0	1	2	3	1	1	0	0	0	2437	624
L377_comb_no_empty_short_renamed_final.fasta	173	832	143936	14397	10.002	378	0.454	228	0.274	0.61	0.39	34292	24719	25815	44663	9	5	9	14	6	6	0	0	0	1	0	13015	1382
L378_comb_no_empty_short_renamed_final.fasta	160	407	65120	3443	5.287	206	0.506	152	0.373	0.585	0.415	18854	13230	12361	17224	0	2	4	0	1	1	0	0	0	0	0	2897	546
L380_comb_no_empty_short_renamed_final.fasta	161	420	67620	2558	3.783	158	0.376	98	0.233	0.509	0.491	17134	17101	14872	15949	0	1	3	0	2	0	0	0	0	0	0	2123	435
L382_comb_no_empty_short_renamed_final.fasta	159	460	73140	2315	3.165	261	0.567	149	0.324	0.581	0.419	16253	15744	13874	24941	2	1	3	4	0	3	0	0	0	0	0	1868	447
L383_comb_no_empty_short_renamed_final.fasta	154	418	64372	4289	6.663	182	0.435	140	0.335	0.553	0.447	14490	12289	14550	18736	2	0	10	5	0	1	0	0	0	0	0	3894	395
L384_comb_no_empty_short_renamed_final.fasta	159	386	61374	3981	6.486	256	0.663	172	0.446	0.56	0.44	16056	13174	12045	16100	3	1	2	8	3	1	0	0	0	0	0	3339	642
L386_comb_no_empty_short_renamed_final.fasta	164	1194	195816	12382	6.323	705	0.59	433	0.363	0.68	0.32	68363	31439	27075	56514	7	5	4	17	2	3	0	1	1	3	0	10338	2044
L388_comb_no_empty_short_renamed_final.fasta	162	618	100116	5970	5.963	249	0.403	189	0.306	0.597	0.403	29962	19350	18731	26097	1	2	1	1	0	1	0	0	0	0	0	5645	325
L389_comb_no_empty_short_renamed_final.fasta	162	1062	172044	7975	4.635	608	0.573	437	0.411	0.593	0.407	46440	36049	30721	50827	2	3	13	11	1	1	1	0	0	0	0	6778	1197
L390_comb_no_empty_short_renamed_final.fasta	168	1084	182112	17395	9.552	493	0.455	356	0.328	0.626	0.374	38514	29080	32423	64644	6	5	18	15	4	8	0	0	0	0	0	16341	1054
L391_comb_no_empty_short_renamed_final.fasta	149	170	25330	298	1.176	74	0.435	34	0.2	0.604	0.396	7566	4290	5618	7556	0	0	0	2	0	0	0	0	0	0	0	186	112
L392_comb_no_empty_short_renamed_final.fasta	152	395	60040	2839	4.729	162	0.41	76	0.192	0.605	0.395	15555	12972	9574	19090	2	2	4	2	0	0	0	0	0	0	0	2259	580
L394_comb_no_empty_short_renamed_final.fasta	164	1093	179252	18375	10.251	550	0.503	393	0.36	0.617	0.383	61194	32181	29345	38111	1	3	16	11	4	11	0	0	0	0	0	16898	1477
L395_comb_no_empty_short_renamed_final.fasta	158	536	84688	6822	8.055	216	0.403	146	0.272	0.557	0.443	19658	18601	15913	23661	2	1	11	13	0	6	0	0	0	0	0	6020	802
L396_comb_no_empty_short_renamed_final.fasta	154	354	54516	1196	2.194	171	0.483	91	0.257	0.642	0.358	15332	9874	9203	18902	1	3	1	4	0	0	0	0	0	0	0	1083	113
L401_comb_no_empty_short_renamed_final.fasta	155	516	79980	4535	5.67	266	0.516	225	0.436	0.595	0.405	24372	12853	17751	20446	2	2	11	4	1	2	1	0	0	0	0	4316	219
L402_comb_no_empty_short_renamed_final.fasta	162	509	82458	5196	6.301	286	0.562	192	0.377	0.622	0.378	27216	13518	15608	20901	4	0	4	5	0	5	1	0	0	0	0	4391	805
L403_comb_no_empty_short_renamed_final.fasta	159	452	71868	5333	7.421	270	0.597	161	0.356	0.575	0.425	21379	14620	13547	16965	4	1	5	4	4	5	0	0	1	0	0	4908	425
L405_comb_no_empty_short_renamed_final.fasta	165	1123	185295	22125	11.94	595	0.53	419	0.373	0.625	0.375	58696	28011	32946	43469	5	3	15	12	4	9	0	0	0	0	0	12037	10088
L406_comb_no_empty_short_renamed_final.fasta	163	746	121598	13561	11.152	313	0.42	236	0.316	0.533	0.467	25439	25609	24784	32159	5	3	8	13	4	11	0	0	1	1	0	8549	5012
L407_comb_no_empty_short_renamed_final.fasta	164	754	123656	7420	6.001	307	0.407	241	0.32	0.58	0.42	31389	27350	21487	35991	0	1	5	7	3	3	0	0	0	0	0	6283	1137
L408_comb_no_empty_short_renamed_final.fasta	148	211	31228	690	2.21	77	0.365	47	0.223	0.594	0.406	9356	7457	4942	8778	0	2	0	2	1	0	0	0	0	0	0	641	49
L409_comb_no_empty_short_renamed_final.fasta	159	653	103827	8195	7.893	294	0.45	185	0.283	0.649	0.351	27832	15010	18549	34192	3	9	10	11	7	9	0	0	0	0	0	6235	1960
L410_comb_no_empty_short_renamed_final.fasta	158	367	57986	2498	4.308	161	0.439	87	0.237	0.628	0.372	18396	8844	11776	16444	2	2	8	7	2	7	0	0	0	0	0	2010	488
L411_comb_no_empty_short_renamed_final.fasta	148	508	75184	3653	4.859	282	0.555	143	0.281	0.549	0.451	23165	18170	14104	16041	2	9	14	9	9	8	0	0	0	0	0	1852	1801
L412_comb_no_empty_short_renamed_final.fasta	165	549	90585	6039	6.667	290	0.528	182	0.332	0.577	0.423	24383	19416	16280	24448	2	3	7	4	1	1	0	1	0	0	0	5393	646
L414_comb_no_empty_short_renamed_final.fasta	159	343	54537	2377	4.359	125	0.364	70	0.204	0.661	0.339	18857	7424	9137	16739	0	1	0	1	0	1	0	0	0	0	0	2303	74
L416_comb_no_empty_short_renamed_final.fasta	170	817	138890	10995	7.916	363	0.444	277	0.339	0.55	0.45	29264	29879	27761	40949	7	1	8	16	3	7	0	0	0	0	0	10943	52
L417_comb_no_empty_short_renamed_final.fasta	161	451	72611	3871	5.331	248	0.55	173	0.384	0.604	0.396	20796	13879	12794	21244	0	0	14	9	1	2	0	0	0	1	0	3050	821
L420_comb_no_empty_short_renamed_final.fasta	167	537	89679	9910	11.051	294	0.547	205	0.382	0.624	0.376	30461	14379	15492	19403	5	3	12	6	1	6	0	1	0	0	0	8051	1859
L424_comb_no_empty_short_renamed_final.fasta	164	467	76588	4616	6.027	246	0.527	146	0.313	0.588	0.412	18077	14524	15105	24242	3	6	4	6	0	5	0	0	0	0	0	3208	1408
L426_comb_no_empty_short_renamed_final.fasta	167	1013	169171	16298	9.634	394	0.389	234	0.231	0.557	0.443	47006	35187	32311	38332	4	7	9	6	7	4	0	0	0	0	0	14591	1707
L428_comb_no_empty_short_renamed_final.fasta	164	534	87576	6555	7.485	260	0.487	183	0.343	0.568	0.432	21825	18404	16539	24247	0	2	1	3	0	0	0	0	0	0	0	5048	1507
L430_comb_no_empty_short_renamed_final.fasta	169	764	129116	7678	5.947	345	0.452	202	0.264	0.616	0.384	43424	20638	25897	31458	3	0	11	3	1	2	0	0	0	1	0	6480	1198
L432_comb_no_empty_short_renamed_final.fasta	162	525	85050	3002	3.53	210	0.4	153	0.291	0.628	0.372	29490	15063	15509	21966	2	0	9	5	0	4	0	0	0	0	0	2771	231
L434_comb_no_empty_short_renamed_final.fasta	155	298	46190	2672	5.785	162	0.544	86	0.289	0.666	0.334	15673	8929	5559	13342	1	4	1	2	1	5	1	0	0	0	0	2227	445
L436_comb_no_empty_short_renamed_final.fasta	164	875	143500	11416	7.955	510	0.583	295	0.337	0.587	0.413	40737	28184	26263	36879	3	3	7	6	1	1	0	0	0	0	0	9868	1548
L437_comb_no_empty_short_renamed_final.fasta	160	281	44960	5334	11.864	118	0.42	70	0.249	0.615	0.385	13551	8575	6678	10814	0	2	1	5	0	0	0	0	0	0	0	4793	541
L439_comb_no_empty_short_renamed_final.fasta	166	891	147906	17226	11.647	453	0.508	270	0.303	0.594	0.406	33910	27727	25098	43895	6	8	10	20	1	5	0	0	0	0	0	14260	2966
L440_comb_no_empty_short_renamed_final.fasta	168	911	153048	16189	10.578	393	0.431	296	0.325	0.573	0.427	33989	28580	29656	44589	4	3	19	11	4	3	0	0	0	1	0	14506	1683
L442_comb_no_empty_short_renamed_final.fasta	150	187	28050	1166	4.157	80	0.428	59	0.316	0.64	0.36	7319	4715	4954	9889	1	0	2	2	1	0	0	1	0	0	0	1147	19
L443_comb_no_empty_short_renamed_final.fasta	157	472	74104	6252	8.437	219	0.464	152	0.322	0.596	0.404	22777	12690	14659	17709	2	0	6	6	0	3	0	0	0	0	0	5843	409
L444_comb_no_empty_short_renamed_final.fasta	167	725	121075	11763	9.715	295	0.407	233	0.321	0.607	0.393	31509	23560	19374	34841	0	4	12	7	1	4	0	0	0	0	0	10735	1028
L445_comb_no_empty_short_renamed_final.fasta	162	622	100764	4569	4.534	371	0.596	214	0.344	0.574	0.426	29109	21557	19444	26038	6	8	11	9	6	6	0	1	0	0	0	3294	1275
L447_comb_no_empty_short_renamed_final.fasta	162	911	147582	12955	8.778	436	0.479	310	0.34	0.631	0.369	47138	23384	26308	37751	5	6	13	13	1	8	0	0	0	0	0	11285	1670
L449_comb_no_empty_short_renamed_final.fasta	170	1239	210630	14348	6.812	499	0.403	387	0.312	0.665	0.335	60232	34472	31181	70358	5	0	10	17	0	7	0	0	0	0	0	13053	1295
L460_comb_no_empty_short_renamed_final.fasta	154	401	61754	3995	6.469	185	0.461	132	0.329	0.657	0.343	17742	9583	9973	20453	1	2	1	2	1	1	0	0	0	0	0	3502	493
L461_comb_no_empty_short_renamed_final.fasta	173	1172	202756	20584	10.152	555	0.474	430	0.367	0.539	0.461	46354	39759	44457	51552	1	1	17	22	3	5	0	0	0	1	0	19405	1179
L464_comb_no_empty_short_renamed_final.fasta	151	246	37146	1311	3.529	92	0.374	65	0.264	0.574	0.426	10945	6733	8497	9653	0	1	2	3	0	1	0	0	0	0	0	1224	87
L465_comb_no_empty_short_renamed_final.fasta	154	307	47278	1480	3.13	170	0.554	107	0.349	0.557	0.443	13154	9863	10435	12338	0	0	4	2	1	1	0	0	0	0	0	1240	240
L467_comb_no_empty_short_renamed_final.fasta	167	1101	183867	20529	11.165	445	0.404	333	0.302	0.608	0.392	43430	33945	30046	55889	5	4	9	5	1	3	1	0	0	0	0	17897	2632
L469_comb_no_empty_short_renamed_final.fasta	164	634	103976	6945	6.679	295	0.465	140	0.221	0.634	0.366	28562	16872	18629	32947	2	1	8	8	1	1	0	0	0	0	0	6102	843
L470_comb_no_empty_short_renamed_final.fasta	161	225	36225	922	2.545	97	0.431	64	0.284	0.631	0.369	12596	6544	6337	9822	0	0	2	1	0	0	0	0	1	0	0	721	201
L472_comb_no_empty_short_renamed_final.fasta	156	357	55692	2992	5.372	214	0.599	143	0.401	0.675	0.325	21710	7771	9336	13854	3	3	8	10	1	4	0	0	0	0	0	2959	33
L473_comb_no_empty_short_renamed_final.fasta	164	960	157440	11228	7.132	337	0.351	233	0.243	0.57	0.43	44570	32166	30592	38856	2	3	5	10	3	5	0	0	0	0	0	10191	1037
L474_comb_no_empty_short_renamed_final.fasta	167	1272	212424	17094	8.047	433	0.34	368	0.289	0.605	0.395	66780	34594	42489	51417	8	2	15	18	2	5	0	0	0	0	0	15423	1671
L475_comb_no_empty_short_renamed_final.fasta	161	376	60536	3214	5.309	241	0.641	183	0.487	0.617	0.383	20015	9664	12246	15380	3	3	5	2	1	3	0	0	0	0	0	3143	71
L477_comb_no_empty_short_renamed_final.fasta	162	686	111132	4902	4.411	379	0.552	286	0.417	0.613	0.387	32192	19287	21743	33004	0	0	2	1	1	0	0	0	0	0	0	4838	64
L478_comb_no_empty_short_renamed_final.fasta	155	460	71300	6221	8.725	191	0.415	143	0.311	0.57	0.43	24422	14473	13418	12757	0	3	1	4	1	0	0	0	0	0	0	6087	134
L479_comb_no_empty_short_renamed_final.fasta	166	386	64076	6650	10.378	266	0.689	168	0.435	0.582	0.418	15943	11498	11676	18294	1	3	3	5	0	3	0	0	0	0	0	5285	1365
L480_comb_no_empty_short_renamed_final.fasta	151	172	25972	1630	6.276	103	0.599	81	0.471	0.49	0.51	5055	6824	5596	6863	0	0	3	1	0	0	0	0	0	0	0	1337	293
L482_comb_no_empty_short_renamed_final.fasta	158	161	25438	1307	5.138	91	0.565	52	0.323	0.592	0.408	7750	4801	4508	7067	2	1	0	0	1	1	0	0	0	0	0	1221	86
L483_comb_no_empty_short_renamed_final.fasta	163	533	86879	4888	5.626	309	0.58	216	0.405	0.569	0.431	22546	19222	16108	24103	1	1	6	2	0	1	0	1	0	0	0	4511	377
L484_comb_no_empty_short_renamed_final.fasta	167	1022	170674	12429	7.282	655	0.641	415	0.406	0.559	0.441	39943	32834	36858	48559	9	4	17	8	2	7	0	1	2	1	0	10032	2397
L486_comb_no_empty_short_renamed_final.fasta	168	596	100128	9874	9.861	315	0.529	207	0.347	0.6	0.4	24327	17806	17900	30191	2	2	6	10	3	6	1	0	0	0	0	8215	1659
L487_comb_no_empty_short_renamed_final.fasta	169	468	79092	7437	9.403	218	0.466	119	0.254	0.463	0.537	19209	19957	18462	14011	1	2	3	8	1	1	0	0	0	0	0	5725	1712
L495_comb_no_empty_short_renamed_final.fasta	157	597	93729	8603	9.179	303	0.508	173	0.29	0.601	0.399	25668	17998	15877	25552	2	0	13	10	2	4	0	0	0	0	0	7250	1353
L496_comb_no_empty_short_renamed_final.fasta	154	447	68838	5745	8.346	220	0.492	128	0.286	0.567	0.433	16751	13736	13543	19042	3	1	8	4	1	3	0	1	0	0	0	4908	837
L497_comb_no_empty_short_renamed_final.fasta	161	433	69713	3893	5.584	201	0.464	121	0.279	0.589	0.411	20145	11573	15438	18655	1	1	0	4	2	1	0	0	0	0	0	3280	613
L498_comb_no_empty_short_renamed_final.fasta	170	1001	170170	13433	7.894	513	0.512	412	0.412	0.641	0.359	57026	24517	31753	43374	5	3	19	21	2	17	0	0	0	0	0	12637	796
L501_comb_no_empty_short_renamed_final.fasta	163	791	128933	7897	6.125	488	0.617	308	0.389	0.614	0.386	39296	23879	22802	35031	0	3	6	11	0	7	0	0	0	1	0	7117	780
L502_comb_no_empty_short_renamed_final.fasta	153	445	68085	2276	3.343	214	0.481	158	0.355	0.633	0.367	18667	11441	12718	22969	1	0	4	9	0	0	0	0	0	0	0	2202	74
L503_comb_no_empty_short_renamed_final.fasta	163	554	90302	7138	7.905	267	0.482	190	0.343	0.672	0.328	29938	12675	14597	25930	2	2	10	5	1	4	0	0	0	0	0	6950	188
L504_comb_no_empty_short_renamed_final.fasta	154	544	83776	5272	6.293	344	0.632	202	0.371	0.587	0.413	21447	16288	16115	24629	2	0	6	5	3	9	0	0	0	0	0	3999	1273
L505_comb_no_empty_short_renamed_final.fasta	168	813	136584	13212	9.673	378	0.465	216	0.266	0.561	0.439	31145	24693	29360	38145	7	4	7	6	1	4	0	0	0	0	0	11495	1717
L508_comb_no_empty_short_renamed_final.fasta	156	183	28548	445	1.559	95	0.519	54	0.295	0.696	0.304	10818	4991	3548	8742	1	0	1	0	0	2	0	0	0	0	0	267	178
L509_comb_no_empty_short_renamed_final.fasta	159	194	30846	2346	7.606	116	0.598	89	0.459	0.641	0.359	11639	5255	4698	6904	0	1	1	1	0	1	0	0	0	0	0	2280	66
L510_comb_no_empty_short_renamed_final.fasta	164	886	145304	12885	8.868	423	0.477	331	0.374	0.561	0.439	35634	28384	29664	38702	1	1	16	12	2	3	0	0	0	0	0	11834	1051
L511_comb_no_empty_short_renamed_final.fasta	158	305	48190	2712	5.628	197	0.646	128	0.42	0.622	0.378	17328	9025	8160	10949	3	2	5	2	1	3	0	0	0	0	0	2328	384
L512_comb_no_empty_short_renamed_final.fasta	164	348	57072	5885	10.312	191	0.549	125	0.359	0.605	0.395	15988	9705	10382	15109	0	0	2	1	0	0	0	0	0	0	0	5395	490
L513_comb_no_empty_short_renamed_final.fasta	155	301	46655	1376	2.949	118	0.392	72	0.239	0.625	0.375	14070	9595	7413	14190	2	1	0	6	0	2	0	0	0	0	0	966	410
L514_comb_no_empty_short_renamed_final.fasta	167	1069	178523	8366	4.686	303	0.283	223	0.209	0.538	0.462	42719	40915	37732	48735	2	5	27	19	1	1	0	0	1	0	0	7834	532
L515_comb_no_empty_short_renamed_final.fasta	165	1063	175395	10034	5.721	517	0.486	374	0.352	0.615	0.385	50658	34632	28962	51066	4	5	15	10	3	6	0	0	0	0	0	8693	1341
L517_comb_no_empty_short_renamed_final.fasta	158	429	67782	6145	9.066	276	0.643	178	0.415	0.649	0.351	18713	11332	10285	21281	2	3	0	10	2	8	0	0	0	1	0	4194	1951
L521_comb_no_empty_short_renamed_final.fasta	160	513	82080	3887	4.736	303	0.591	199	0.388	0.645	0.355	24730	12467	15286	25699	3	0	5	2	0	1	0	0	0	0	0	2266	1621
L522_comb_no_empty_short_renamed_final.fasta	150	243	36450	1302	3.572	130	0.535	55	0.226	0.594	0.406	9522	6040	8234	11338	4	0	2	5	1	2	0	0	0	0	0	654	648
L525_comb_no_empty_short_renamed_final.fasta	151	198	29898	1023	3.422	91	0.46	39	0.197	0.652	0.348	10622	4229	5764	8252	1	1	1	1	0	4	0	0	0	0	0	756	267
L526_comb_no_empty_short_renamed_final.fasta	158	366	57828	2628	4.545	205	0.56	122	0.333	0.62	0.38	19492	10387	10602	14689	6	3	10	4	3	4	0	0	0	0	0	1922	706
L527_comb_no_empty_short_renamed_final.fasta	166	806	133796	12369	9.245	363	0.45	231	0.287	0.61	0.39	35160	26150	21218	38861	3	6	8	10	4	7	0	0	0	0	0	10380	1989
L528_comb_no_empty_short_renamed_final.fasta	156	305	47580	2598	5.46	147	0.482	86	0.282	0.588	0.412	11417	8209	10402	14941	2	1	3	3	2	2	0	0	0	0	0	2514	84
L530_comb_no_empty_short_renamed_final.fasta	166	925	153550	11178	7.28	455	0.492	332	0.359	0.603	0.397	55225	31456	25027	30631	3	4	8	8	1	8	1	0	0	0	0	10575	603
L531_comb_no_empty_short_renamed_final.fasta	159	624	99216	5795	5.841	296	0.474	216	0.346	0.595	0.405	26704	15694	22132	28858	4	2	14	7	3	3	0	0	0	0	0	4909	886
L532_comb_no_empty_short_renamed_final.fasta	170	912	155040	8964	5.782	442	0.485	329	0.361	0.548	0.452	46895	34350	31707	33091	2	3	10	10	2	6	0	0	0	0	0	8445	519
L533_comb_no_empty_short_renamed_final.fasta	160	424	67840	1042	1.536	286	0.675	200	0.472	0.556	0.444	17951	14001	15663	19167	3	0	7	4	2	0	0	0	0	0	0	671	371
L534_comb_no_empty_short_renamed_final.fasta	163	882	143766	10750	7.477	379	0.43	265	0.3	0.569	0.431	47230	28436	28858	28442	4	1	18	19	4	4	0	0	0	0	0	9950	800
L535_comb_no_empty_short_renamed_final.fasta	162	351	56862	2448	4.305	232	0.661	171	0.487	0.651	0.349	21283	9181	9564	14366	0	4	4	4	2	6	0	0	0	0	0	2005	443
L536_comb_no_empty_short_renamed_final.fasta	158	198	31284	627	2.004	111	0.561	69	0.348	0.564	0.436	9623	6540	6731	7762	0	0	0	0	0	1	0	0	0	0	0	576	51
L540_comb_no_empty_short_renamed_final.fasta	166	1105	183430	9349	5.097	619	0.56	457	0.414	0.649	0.351	60140	26808	34282	52787	4	1	27	20	2	9	0	0	1	0	0	8583	766
L541_comb_no_empty_short_renamed_final.fasta	166	770	127820	15477	12.108	406	0.527	275	0.357	0.659	0.341	31218	15983	22397	42723	1	3	7	6	2	3	0	0	0	0	0	13762	1715
L542_comb_no_empty_short_renamed_final.fasta	165	709	116985	5086	4.348	391	0.551	285	0.402	0.594	0.406	37084	22503	22879	29407	4	5	4	9	0	4	0	0	0	0	0	4228	858
L543_comb_no_empty_short_renamed_final.fasta	156	234	36504	2827	7.744	103	0.44	66	0.282	0.519	0.481	9053	6647	8694	9282	0	0	1	0	0	0	0	0	0	0	0	2438	389
L546_comb_no_empty_short_renamed_final.fasta	157	436	68452	4147	6.058	193	0.443	108	0.248	0.608	0.392	16665	11957	13227	22440	3	1	6	3	1	2	0	0	0	0	0	3940	207
L547_comb_no_empty_short_renamed_final.fasta	169	705	119145	9466	7.945	387	0.549	238	0.338	0.616	0.384	35865	19697	22399	31692	5	6	4	5	3	2	0	0	1	0	0	8020	1446
L549_comb_no_empty_short_renamed_final.fasta	161	489	78729	6477	8.227	178	0.364	93	0.19	0.607	0.393	22195	15135	13270	21624	4	2	5	7	4	6	0	0	0	0	0	5792	685
L551_comb_no_empty_short_renamed_final.fasta	166	780	129480	7067	5.458	442	0.567	334	0.428	0.63	0.37	42177	20831	24360	35014	1	6	7	11	2	3	1	0	0	0	0	5972	1095
L553_comb_no_empty_short_renamed_final.fasta	162	530	85860	7552	8.796	214	0.404	172	0.325	0.55	0.45	18291	19940	14430	25628	4	2	3	7	0	3	0	0	0	0	0	7432	120
L555_comb_no_empty_short_renamed_final.fasta	165	893	147345	13583	9.219	495	0.554	350	0.392	0.598	0.402	42535	25580	28148	37483	3	2	5	2	1	2	0	0	0	1	0	11658	1925
L557_comb_no_empty_short_renamed_final.fasta	157	601	94357	7930	8.404	239	0.398	185	0.308	0.54	0.46	26078	18586	21144	20595	1	0	14	5	1	3	0	0	0	0	0	7522	408
L558_comb_no_empty_short_renamed_final.fasta	164	476	78064	4802	6.151	236	0.496	162	0.34	0.644	0.356	26308	13531	12481	20928	3	4	4	1	1	0	0	0	0	1	0	3794	1008
L560_comb_no_empty_short_renamed_final.fasta	167	576	96192	4046	4.206	287	0.498	184	0.319	0.619	0.381	31669	18262	16864	25333	2	2	4	7	1	1	1	0	0	0	0	3637	409
L563_comb_no_empty_short_renamed_final.fasta	164	561	92004	7502	8.154	314	0.56	196	0.349	0.629	0.371	27482	14794	16448	25757	4	1	5	5	1	5	0	0	0	0	0	6579	923
L564_comb_no_empty_short_renamed_final.fasta	167	703	117401	8473	7.217	380	0.541	237	0.337	0.571	0.429	29779	26071	20598	32443	4	4	11	6	2	10	0	0	0	0	0	8026	447
L566_comb_no_empty_short_renamed_final.fasta	160	762	121920	12555	10.298	415	0.545	276	0.362	0.587	0.413	38766	24128	21074	25357	2	7	10	15	1	4	0	0	0	1	0	10875	1680
L569_comb_no_empty_short_renamed_final.fasta	161	547	88067	2869	3.258	270	0.494	200	0.366	0.594	0.406	23745	14874	19661	26897	2	0	7	3	2	5	1	0	1	0	0	2413	456
L571_comb_no_empty_short_renamed_final.fasta	161	469	75509	3901	5.166	262	0.559	175	0.373	0.59	0.41	19971	13600	15775	22252	0	2	1	6	0	1	0	0	0	0	0	2822	1079
L573_comb_no_empty_short_renamed_final.fasta	161	435	70035	5214	7.445	214	0.492	106	0.244	0.577	0.423	17855	13186	14156	19605	3	2	6	3	0	5	0	0	0	0	0	4870	344
L574_comb_no_empty_short_renamed_final.fasta	163	288	46944	3218	6.855	165	0.573	120	0.417	0.659	0.341	10112	6246	8149	19211	2	0	2	3	0	1	0	0	0	0	0	2696	522
L575_comb_no_empty_short_renamed_final.fasta	155	358	55490	1688	3.042	178	0.497	109	0.304	0.683	0.317	16604	8845	7943	20400	0	2	2	3	1	2	0	0	0	0	0	1129	559
L576_comb_no_empty_short_renamed_final.fasta	159	417	66303	3947	5.953	264	0.633	168	0.403	0.574	0.426	19918	13024	13450	15946	1	3	4	5	0	5	0	0	0	0	0	3031	916
L577_comb_no_empty_short_renamed_final.fasta	164	640	104960	8832	8.415	347	0.542	211	0.33	0.622	0.378	31427	20181	16061	28418	2	4	10	11	6	7	0	1	0	0	0	7824	1008
L578_comb_no_empty_short_renamed_final.fasta	162	396	64152	3747	5.841	198	0.5	121	0.306	0.639	0.361	20957	10004	11803	17635	0	2	2	1	1	0	0	0	0	0	0	3226	521
L579_comb_no_empty_short_renamed_final.fasta	164	458	75112	2150	2.862	230	0.502	134	0.293	0.661	0.339	21673	10774	13965	26543	1	0	2	2	0	2	0	0	0	0	0	1805	345
L582_comb_no_empty_short_renamed_final.fasta	157	278	43646	872	1.998	129	0.464	71	0.255	0.618	0.382	11543	8489	7835	14903	0	0	2	2	0	0	0	0	0	0	0	659	213
L584_comb_no_empty_short_renamed_final.fasta	163	543	88509	7952	8.984	261	0.481	193	0.355	0.617	0.383	34104	13956	16818	15656	4	2	4	9	1	3	0	0	0	0	0	7198	754
L587_comb_no_empty_short_renamed_final.fasta	166	1182	196212	16736	8.53	596	0.504	463	0.392	0.616	0.384	65161	32955	35862	45430	2	5	23	24	7	7	0	0	0	0	0	15655	1081
L589_comb_no_empty_short_renamed_final.fasta	160	283	45280	2524	5.574	183	0.647	126	0.445	0.501	0.499	10432	11700	9743	10873	0	3	3	1	0	1	0	0	0	0	0	1862	662
L591_comb_no_empty_short_renamed_final.fasta	153	769	117657	7010	5.958	426	0.554	299	0.389	0.567	0.433	33653	22761	25078	29127	3	4	8	11	1	1	0	0	0	0	0	6455	555
L592_comb_no_empty_short_renamed_final.fasta	165	697	115005	9812	8.532	429	0.615	305	0.438	0.654	0.346	39339	15852	20572	29393	1	5	5	17	2	7	0	0	0	0	0	9482	330
L594_comb_no_empty_short_renamed_final.fasta	162	544	88128	6625	7.517	323	0.594	218	0.401	0.579	0.421	28964	20020	14270	18215	8	5	9	6	2	4	0	0	0	0	0	5283	1342
L595_comb_no_empty_short_renamed_final.fasta	167	1150	192050	9911	5.161	425	0.37	318	0.277	0.66	0.34	65677	25885	36099	54444	1	4	8	15	1	5	0	0	0	0	0	9547	364
L596_comb_no_empty_short_renamed_final.fasta	169	1398	236262	13182	5.579	416	0.298	321	0.23	0.448	0.552	56446	63596	59614	43382	2	2	11	25	1	1	0	0	0	0	0	12318	864
L598_comb_no_empty_short_renamed_final.fasta	154	315	48510	4702	9.693	99	0.314	62	0.197	0.381	0.619	9478	14268	12805	7232	1	2	7	5	5	2	0	0	0	3	0	4202	500
L599_comb_no_empty_short_renamed_final.fasta	168	662	111216	3005	2.702	270	0.408	209	0.316	0.416	0.584	23287	30348	32762	21802	2	1	2	2	1	3	1	0	0	0	0	2533	472

## Sheet: Data S1B
Data S1B: Voucher data for specimens sequenced for this study. Center number is the code used to connect the specimens with the raw sequence data
Voucher Code	Center number	Genus	Species	Subspecies	Country	Specific Locality	Date_collection
ME-12-C900	I9913	Lycaena	phlaeas	abbotti	Kenya	Rift Valley, Iten, Sergoit hill on Moiben road	2012-12-29
TL-97-W513	I2795	Eicochrysops	hippocrates		Cameroon	Korup National Park	1997-01
AP-98-W773	I2800	Actizera	lucida		South Africa	KwaZulu Natal, Hillcrest, Crestholme, grassy hilltop near cliff edge	1998-01-24
KD-95-Z506	I2797	Famegana	alsulus		Australia	Queensland, Wulguru	NA
KD-93-C044	I2799	Catochrysops	panormus		Australia	Queensland, Pialba	1993-04-18
ME-12-C843	I2796	Chilades	trochylus		Kenya	Eastern, hill with two phone masts on top, W of Salama	2012-12-11
AD-00-P540	I2798	Cupido	minimus		Russia	Central Russia, Tula region, Tatinki	2000-08-04
SZS-ES-032	I7209	Euchrysops	albistriata	greenwoodi	Sierra Leone	Mount Numbara	2013-10-16
ME-12-C784	I7151	Euchrysops	barkeri		Kenya	Rift Valley, Cherangani hills, Chepkoko hill N of Kabichbich	2012-12-01
ME-12-C808	I7152	Euchrysops	barkeri		Kenya	Nyanza, Gembe Hills, Homa bay-Mbita road	2012-06-12
ME-12-C171	I7145	Euchrysops	brunneus		Kenya	Western province, Kakamega, Kakamega forest, glade	2012-05-15
KD-93-C045	I7146	Euchrysops	cnejus		Australia	Pialba, Queensland	1993-04-18
ME-12-C787	I2790	Euchrysops	crawshayi		Kenya	Rift Valley, Cherangani hills, Talka Ghin hill N of Kabichbich	2012-12-01
ME-11-A324	I2784	Euchrysops	dolorosa		South Africa	Mpumalanga, Barberton, Mountainlands Private Nature Reserve	2011-11-12
14-L715	I15923	Euchrysops	kabrosae		Ethiopia	Lalibela	2014-06-14
ME-12-C782	I2734	Euchrysops	kabrosae		Kenya	Rift Valley, Iten, Sergoit hill on Moiben road	2012-11-29
ME-11-A570	I15927	Euchrysops	katangae		Zambia	Copperbelt, Kingovwa, 87 km E of Solwezi	2011-12-09
CA-95-Y378	I2801	Euchrysops	malathana		Madagascar	Fianarantsoa, road into town, Ranomafana National Park	1995-01-26
ME-12-C167	I7147	Euchrysops	malathana		Kenya	Rift valley, Kerio Valley, Biretwo, eroded area	2012-05-11
ME-12-C783	I7141	Euchrysops	nandensis		Kenya	Rift Valley, Cherangani hills, Chepkoko hill N of Kabichbich	2012-12-01
14-L602	I15931	Euchrysops	nilotica		Ethiopia	Ayabe	2014-06-12
SZS-ES-002	I7148	Euchrysops	nilotica		Ethiopia	Arba Minch	2010-11-17
ME-12-C785	I2789	Euchrysops	osiris		Kenya	Rift Valley, Cherangani hills, Talka Ghin hill N of Kabichbich	2012-12-01
ME-13-E005	I7170	Euchrysops	osiris		Cameroon	Adamawa, edge of wet grassland on old lavaflow on road between Mbalang and Addi	2013-04-25
ME-13-E001	I7169	Euchrysops	sagba		Cameroon	Adamawa, hill/end of old lava flow on road between Mbalang and Montagne de Ngang-Ha	2013-04-25
ME-12-C161	I15928	Euchrysops	severini		Kenya	Western province, Kakamega, Kakamega forest, glade	2012-05-15
ME-11-A021	I2785	Euchrysops	subpallida		South Africa	Mpumalanga, Barberton, Mountainlands Private Nature Reserve, Eureka city	2011-11-12
ME-12-C165	I7139	Euchrysops	cf. mauensis		Kenya	Kenya, Rift valley, Kapsogo, between Kabarnet and Sacho	2012-05-13
ME-12-C179	I7140	Euchrysops	subpallida		Kenya	Coast, Taita hills	2012-05-27
ME-12-C554	I2803	Euchrysops	unigemmata		Malawi	Northern, Nyika, hill with mast on Northern loop between Nganda and Jalawe turn-offs	2012-10-27
ME-12-C145	I7136	Lepidochrysops	abyssiniensis	loveni	Kenya	Rift Valley, Kabarnet, far end of airstrip	2012-05-10
ME-12-C988	I7137	Lepidochrysops	abyssiniensis	loveni	Kenya	Nyanza, hill at Uriri near Migori	2012-12-16
SC-99-T204	I9927	Lepidochrysops	aethiopica		Tanzania	Mkwaja Ranch, near Pangani	1998-11-22
ME-12-C626	I7214	Lepidochrysops	anerius		Malawi	Central, Dzalanayama forest reserve, half way on top of hill	2012-11-06
AJG-07-N645	I7104	Lepidochrysops	ansorgei		Zambia	Mwinilunga 32kmS	2005-09-17
DAE-12-A234	I7124	Lepidochrysops	asteris		South Africa	Walletjies	2012-02-22
ME-11-A072	I7123	Lepidochrysops	asteris		South Africa	KwaZulu Natal, Mphophomeni reservoir	2011-10-08
DAE-11-A217	I2805	Lepidochrysops	australis		South Africa	Waboomberg, Eendracht	2011-12-07
DAE-13-E266	I15915	Lepidochrysops	australis		South Africa	Western Cape, Rooiberg Mountains	2013-10-14
LM-11-A099	I2777	Lepidochrysops	bacchus		South Africa	Western Cape, East of Malmesbury	2011-09
ME-11-A394	I9910	Lepidochrysops	badhami		South Africa	Northern Cape, East of Springbok on road N14, Concordia-Carolusberg crossing, 50m onto Carolusberg road	2011-09-28
DAE-11-A204	I2776	Lepidochrysops	balli		South Africa	Kammanassie	2011-11-15
DR-98-U591	I7212	Lepidochrysops	balli		South Africa	Kammanassie Mountains, Western Cape	1997-12-27
DAE-13-E293	I15918	Lepidochrysops	braueri		South Africa	Eastern Cape, Baviaanskloof Mtns	2013-12-18
WT-13-A012	I9923	Lepidochrysops	budama		Kenya	Nyanza, Ragwe	2013-02-13
DL-14-010	I9921	Lepidochrysops	cf. azureus		Madagascar	Marojejy	2014-01-26
DJM-13-A005	I9906	Lepidochrysops	cf. jansei		Tanzania	Manyara, Tarangire National Park	2013-03-14
ME-12-C483	I2759	Lepidochrysops	chalceus		Malawi	Northern, Nyika, hill near Chowo forest	2012-10-18
AJG-07-D647	I7099	Lepidochrysops	chloauges		Zambia	Shesheke-Mulobezi	2005-02-04
ME-12-C643	I2742	Lepidochrysops	chloauges		Malawi	Central, Nchisi forest reserve, hill	2012-11-04
AJG-07-D651	I15924	Lepidochrysops	cinerea		Zambia	Northwestern province, Solwezi district, on road T5, 20 km E Kikana	2005-09-14
ME-12-C501	I2760	Lepidochrysops	cupreus		Malawi	Northern, Nyika, Chosi viewpoint	2012-10-26
ME-12-C536	I7154	Lepidochrysops	cupreus		Malawi	Northern, Nyika, hill 4 km E of Lower Chelinda bridge	2012-10-24
ME-12-C493	I7155	Lepidochrysops	desmondi		Zambia	Nyika, small hill NE of Manyanjere forest	2012-10-19
AH-98-Y715	I7107	Lepidochrysops	dukei		South Africa	Blesberg Mountain, Eastern Swartberg, Western Cape, Vlei	1997-10-29
DJM-13-S004	I7206	Lepidochrysops	elgonae	moyo	Kenya	Laikipia, Suyian Ranch	2013-08-23
DJM-13-S005	I7208	Lepidochrysops	elgonae	moyo	Kenya	Laikipia, Suyian Ranch	2013-08-23
AJG-07-D596	I7097	Lepidochrysops	erici		Zambia	Northwestern province, Solwezi district, on road T5, 20 km E Kikana	2005-09-14
AJG-07-N562	I15925	Lepidochrysops	evae		Zambia	Luakera riv.	2006-10-29
ME-11-A378	I9909	Lepidochrysops	glauca		South Africa	Gauteng, Pretoria, Rosslyn	2011-11-12
ME-12-C206	I7119	Lepidochrysops	glauca		Tanzania	Lukoze valley	2012-01-25
SF-13-A001	I9905	Lepidochrysops	glauca		Zambia	Ngonye falls	2013-17-11
AJG-07-N741	I7165	Lepidochrysops	glauca/aethiopiae		Mozambique	Gorongosa Mt.	2006-09-27
DAE-11-A220	I7171	Lepidochrysops	gydoae		South Africa	Gydo Mountain	2011-12-09
ME-12-C487	I2752	Lepidochrysops	handmani		Malawi	Northern, Nyika, hill near Chowo forest	2012-10-18
AJG-07-N642	I7102	Lepidochrysops	heathi		Zambia	Mwinilunga 32kmS	2005-09-17
DAE-13-D003	I15914	Lepidochrysops	ignota		South Africa	Gauteng, Loding	2013-10-05
ME-11-A386	I7183	Lepidochrysops	ignota		South Africa	KwaZulu Natal, Colenso, Umphafa private nature reserve, old farm field	2011-10-14
ME-12-C495	I7217	Lepidochrysops	intermedia	cottrelli	Zambia	Nyika, small hill NE of Manyamjere forest	2012-10-19
ME-12-C529	I2753	Lepidochrysops	intermedia	cottrelli	Malawi	Northern, Nyika, hill 2.15 km SE of Juniper forest	2012-10-23
ME-11-A056	I7138	Lepidochrysops	irvingi		South Africa	Limpopo, Mac-Mac Pools	2011-10-23
AAM-98-W787	I7211	Lepidochrysops	jamesi		South Africa	gravel pit along access road to Golf Ball air traffic radar station, Swaarweerberg (near Sutherland)	1998-09-17
AH-12-L024	I7194	Lepidochrysops	jamesi		South Africa	Northern Cape, Keiskie	2012-09-23
ME-11-A325	I15926	Lepidochrysops	jefferyi		South Africa	Mpumalanga, Barberton, Mountainlands Private Nature Reserve	2011-12-11
EP-13-Z046	I7163	Lepidochrysops	ketsi	ketsi	South Africa	Eastern Cape, Huntly Glen	2012-01-14
EP-13-H194	I2813	Lepidochrysops	ketsi	ketsi	South Africa	Eastern Cape, Grahamstown	2011-12-30
ME-12-C627	I15929	Lepidochrysops	kocak		Malawi	Central, Dzalanayama forest reserve, half way on top of hill	2012-11-06
DAE-13-E256	I2809	Lepidochrysops	letsea		South Africa	Eastern Cape, Burgersdorp - Molteno Road	2013-01-03
ME-11-A379	I2768	Lepidochrysops	letsea		South Africa	Gauteng, Pretoria, Rosslyn	2011-11-12
SZS-ES-052	I15909	Lepidochrysops	liberti		Cameroon	Near Mt. Cameroon	2013
AH-98-Y713	I7128	Lepidochrysops	littoralis		South Africa	Stillbay Airport, Western Cape	1997-11-27
DAE-11-A215	I7132	Lepidochrysops	littoralis		South Africa	Dana Bay	2011-11-30
AJG-07-E163	I2730	Lepidochrysops	longifalces		Zambia	Kangaluwi	2007-11-15
ABRI-12-A087	I2738	Lepidochrysops	lukenia		Kenya	Eastern, Kitui District, Nr Kangonde, Embu-Kitui Jct	2012-11
ME-12-C208	I2736	Lepidochrysops	lukenia		Kenya	Eastern Province, Kima, Kima Estate	2012-05-25
AJG-07-E121	I9916	Lepidochrysops	mashuna		Zimbabwe	23 km peg. Old Gwanda rd	2007-12-13
AH-12-L020	I2769	Lepidochrysops	mcgregori		South Africa	Northern Cape, Keiskie	2012-09-23
ME-11-A028	I7129	Lepidochrysops	mcgregori		South Africa	Northern Cape, Nieuwoudtville, Hantam National Botanical Garden	2011-09-17
AH-10-E129	I9922	Lepidochrysops	methymna	methymna	South Africa	Western Cape, Groenlandberge, Grabouw	2012-11-03
DAE-10-A189	I7221	Lepidochrysops	methymna	methymna	South Africa	Lebanon, Houhoek	2010-10-28
AJG-07-D614	I7098	Lepidochrysops	michaeli		Zambia	Northwestern province, Solwezi district, on road T5, 20 km E Kikana	2005-09-14
AJG-07-N644	I7103	Lepidochrysops	miniata		Zambia	Mwinilunga 32kmS	2005-09-17
ME-12-C517	I9917	Lepidochrysops	n.sp.		Malawi	Northern, Nyika, on road between Upper Chelinda bridge and Juniper forest	2012-10-21
ME-12-C152	I2744	Lepidochrysops	neonegus	borealis	Kenya	Rift valley, Kerio valley between Kabarnet and Biretwo	2012-05-13
WT-12-P165	I7121	Lepidochrysops	neonegus	borealis	Kenya	Rift Valley, Baringo, Meisori	2012-11-07
ME-12-C738	I7113	Lepidochrysops	neonegus	neonegus	Kenya	Rift Valley, Ngong-Magadi road, hill ca 1.2 km S of Kisames, opposite of Olepolos Country club	2012-11-24
ME-12-C740	I2737	Lepidochrysops	neonegus	neonegus	Kenya	Rift Valley, Ngong-Magadi road, ca 5km S of Kisames, hill at dry river	2012-11-24
ME-12-C537	I2755	Lepidochrysops	nyika		Malawi	Northern, Nyika, hill 4 km E of Lower Chelinda bridge	2012-10-24
DAE-13-E254	I7159	Lepidochrysops	oreas	junae	South Africa	Western Cape, Groenelandberg	2012-12-21
AH-95-Y770	I7131	Lepidochrysops	oreas	junae	South Africa	Du Toits Kop, Franschhoek, Western Cape	1995-12-02
ME-11-A038	I2767	Lepidochrysops	oreas	junae	South Africa	Western Cape, Du Toits kloof, east of Paarl	2011-10-05
AH-04-B356	I2732	Lepidochrysops	oreas	oreas	South Africa	Redhill, Simonstown	2004-10-31
DAE-13-E262	I9908	Lepidochrysops	ortygia		South Africa	Eastern Cape, Burgersdorp - Molteno Road	2013-01-03
DAE-13-E295	I15919	Lepidochrysops	ortygia		South Africa	Eastern Cape, Kamberg	2014-12-26
EP-13-H192	I9925	Lepidochrysops	ortygia		South Africa	Eastern Cape, Hofmeyr	2011-12-26
AJG-07-N560	I2731	Lepidochrysops	pampolis		Zambia	Luakera riv.	2006-10-29
SZS-ES-029	I7204	Lepidochrysops	parsimon		Liberia	Nimba	2012-03-01
AH-00-T095	I2740	Lepidochrysops	patricia		South Africa	Mooimeisieshoek, near Excelsior, Freestate Province (Orange Free State)	1999-12-13
ME-11-A320	I2802	Lepidochrysops	patricia		South Africa	KwaZulu Natal, Eshowe, Mandawe, KwaBhekithungwa	2011-10-22
ME-11-A323	I7120	Lepidochrysops	patricia		South Africa	Mpumalanga, Barberton, Mountainlands Private Nature Reserve	2011-11-12
DJM-10-A484	I7175	Lepidochrysops	peculiaris	hypoleucus	Tanzania	Grumeti Game reserve	2011-10-15
ME-12-C729	I7134	Lepidochrysops	peculiaris	hypoleucus	Kenya	Rift Valley, Ngong-Magadi road, hill ca 1.2 km S of Kisames, opposite of Olepolos Country club	2012-11-24
AH-07-C245	I9931	Lepidochrysops	cf. penningtoni		South Africa	Waterval, Kotzesrus	2008-08-27
ME-11-A077	I7174	Lepidochrysops	pephredo		South Africa	KwaZulu Natal, Mphophomeni reservoir	2011-10-08
ME-11-A490	I9911	Lepidochrysops	plebeia	plebeia	South Africa	Mpumalanga, KwaMhlanga	2011-11-05
ABRI-12-A078	I9924	Lepidochrysops	polydialecta		Kenya	Eastern, Kitui District, Ukazi, Garissa Road	2012-11
DAE-13-E292	I15917	Lepidochrysops	poseidon		South Africa	Eastern Cape, Baviaanskloof Mtns	2013-12-18
JD-11-A006	I7207	Lepidochrysops	praeterita		South Africa	Gauteng, Hillshaven	2011-09-17
DAE-11-A210	I2775	Lepidochrysops	pringlei		South Africa	Swartberg Pass	2011-11-26
DAE-11-A214	I7189	Lepidochrysops	pringlei		South Africa	Swartberg Pass	2011-11-26
SW-14-A006	I15910	Lepidochrysops	procera		South Africa	KwaZulu Natal, Nolageni Mtn.	2014-12-20
DJM-07-P211	I7133	Lepidochrysops	pterou	pterou	Kenya	Kerio Valley	2007
ME-12-C158	I2779	Lepidochrysops	pterou	pterou	Kenya	Rift Valley, Lake Bogoria	2012-05-07
ME-12-C786	I2778	Lepidochrysops	pterou	suk	Kenya	Rift Valley, Cherangani hills, Talka Ghin hill N of Kabichbich	2012-12-01
AH-11-H066	I9912	Lepidochrysops	puncticilia		South Africa	Du Toits Kloof pass, N4	2011-10-09
DAE-11-A226	I7201	Lepidochrysops	quickelbergei		South Africa	Gydo Mountain	2011-12-09
AH-98-U644	I7195	Lepidochrysops	robertsoni		South Africa	Redhill, Cape Peninsula, near Simonstown, Western Cape	1997-11-30
DAE-11-A202	I7220	Lepidochrysops	robertsoni		South Africa	Avontuur	2011-11-08
ME-11-A491	I7173	Lepidochrysops	rossouwi		South Africa	Mpumalanga, Kwa Mhlanga	2011-11-05
AJG-07-N580	I7101	Lepidochrysops	skotios		Zambia	Luakera riv.	2006-10-29
DAE-13-E261	I2810	Lepidochrysops	southeyae		South Africa	Eastern Cape, Burgersdorp - Molteno Road	2013-01-03
DAE-13-E287	I15916	Lepidochrysops	sp,		South Africa	Western Cape, Montagu Pass	2013-12-17
DAE-13-E297	I15920	Lepidochrysops	sp.		South Africa	Eastern Cape, Paardepoort	2014-01-01
ME-11-A058	I2749	Lepidochrysops	swanepoeli		South Africa	Mpumalanga, Barberton, Mountainlands Private Nature Reserve	2011-11-12
AH-00-T489	I7156	Lepidochrysops	swartbergensis		South Africa	Paardeberg, NW of Herold, Western Cape Province;	1999-12-04
SZS-ES-039	I15930	Lepidochrysops	synchrematiza		Liberia	Nimba, Yekepa	2013-08-25
AH-01-U494	I7106	Lepidochrysops	tantalus		South Africa	Mooi River, KZN	2000-10-18
EP-13-Z006	I7161	Lepidochrysops	tantalus		South Africa	Limpopo, Lekgalameetse NR	2011-10-15
DAE-13-E237	I7158	Lepidochrysops	titei		South Africa	Western Cape, Riebeeck Kasteel Berg	2012-09-30
ME-11-A364	I2764	Lepidochrysops	titei		South Africa	Northern Cape, Namakwa district, at the top of Vanrhyns pass on road R27 west of Nieuwoudtville	2011-09-30
AH-07-P841	I7122	Lepidochrysops	trimeni		South Africa	Muizenberg Mt, Muizenberg	2007-12-17
DAE-10-A193	I2746	Lepidochrysops	trimeni		South Africa	Steenberg Peak	2010-11-22
DAE-12-A230	I7184	Lepidochrysops	vansoni		South Africa	Loding	2012-01-07
JD-11-A001	I2762	Lepidochrysops	vansoni		South Africa	Gauteng, Hillshaven	2011-10-02
ME-11-A082	I2774	Lepidochrysops	variabilis		South Africa	Free State, Ladybrand, Platberg, on top near masts	2011-10-31
ME-11-A091	I7130	Lepidochrysops	variabilis		South Africa	KwaZulu Natal, Wahroonga	2011-10-08
EP-13-H161	I7164	Lepidochrysops	victori		South Africa	Eastern Cape, Huntly Glen	2012-03-09
ME-12-C762	I2783	Lepidochrysops	victoriae	vansomereni	Kenya	Eastern, hill with two phone masts on top, W of Salama	2012-11-25
WT-13-A031	I2817	Lepidochrysops	victoriae	victoriae	Kenya	Nyanza, Sindo area	2013-02
AH-12-L036	I7219	Lepidochrysops	wykehami		South Africa	Northern Cape, 17.5 km SE of Calvinia, summit of Keiskie Mt.	2012-10-14
AJG-07-D587	I7096	Lepidochrysops	yvonnae		Zambia	Northwestern province, Solwezi district, on road T5, 20 km E Kikana	2005-09-14
AJG-07-N849	I7150	Oboronia	bueronica		Zimbabwe	Haroni	2007-02-18
SC-99-T240	I7179	Oboronia	bueronica		Tanzania	Amani, East Usambara Mountains	1998-12-24
TL-04-X074	I2792	Oboronia	guessfelti		Ghana	Western Krokosua Hills	2003-11-01
TL-04-X054	I7149	Oboronia	liberiana		Ghana	Western Draw River FR	2003-10-01
ME-13-E018	I7167	Oboronia	ornata		Cameroon	Central, Ebogo	2013-04-04
ME-13-E027	I2815	Oboronia	pseudopunctatus		Cameroon	Central, Ebogo	2013-04-05
DJM-10-A296	I2791	Oboronia	punctatus	jacksoni	Kenya	Kakamega-Lirhanda Hill Forest	2010-07-31
ME-13-E011	I7166	Oboronia	punctatus		Cameroon	Central, Ebogo	2013-04-04
ME-11-A069	I2788	Orachrysops	ariadne		South Africa	KwaZulu Natal, Wahroonga	2011-10-05
DAE-05-A164	I2814	Orachrysops	brinkmani		South Africa	Kammanassie	2005-11-29
ME-11-A499	I2786	Orachrysops	close to mijburgi		South Africa	Gauteng, outside Suikerbosrand Nature Reserve	2011-11-06
ME-11-A086	I7142	Orachrysops	lacrimosa		South Africa	Mpumalanga, hill north of Greylingstad	2011-11-03
DAE-04-A109	I7143	Orachrysops	mijburghi		South Africa	Heilbron	2004-11-22
ZAK-10-N139	I7144	Orachrysops	nasutus	nasutus	South Africa	Eastern Cape, Hogsback, Hog1(c)	2011-01-16
SW-14-A009	I15912	Orachrysops	nr. niobe		South Africa	Eastern Cape, Waainek, Somerset East, Farm Glen Avon	2014-12-16
DAE-04-A104	I9914	Orachrysops	regalis		South Africa	Strypoortberg, Wolkberg	2004-11-15
EP-13-Z005	I7160	Orachrysops	regalis		South Africa	Limpopo, Lekgalameetse NR	2011-10-15
DAE-04-A117	I7176	Orachrysops	warreni		South Africa	Verloren Valei	2004-12-18
ME-13-E007	I7168	Thermoniphas	alberici		Cameroon	Central, Ebogo	2013-04-05
RD-98-U043	I2793	Thermoniphas	alberici		DR Congo	Beni	1998
LYC196	I7199	Thermoniphas	bibundana		Cameroon	Njimbeng	2010-01-13
TB-13-A007	I7203	Thermoniphas	sp.		DR Congo	Yangambi	2013-06
AJG-07-E181	I7100	Thermoniphas	distincta		Zambia	Mundwiji	2007-06-08
ME-13-E006	I2816	Thermoniphas	micyclus		Cameroon	Southwest, Mt. Manengouba	2013-04-12
RD-98-U083	I9926	Thermoniphas	plurilimbata		DR Congo	Beni	1998-07-23
TB-13-A008	I7202	Thermoniphas	sp.		DR Congo	Yangambi	2013-06
LYC279	I7200	Thermoniphas	togara		Cameroon	Ebodjé	2011-12-17
RD-98-U029	I7153	Thermoniphas	togara		DR Congo	Beni	1998

## Sheet: Data S1C
Data S1C: Genomic resources used for probe design. Center number is the code used to connect the specimens with the raw sequence data
Used for AHE	Used for Anonymous loci	Species	Center Number	Voucher Number	Type	Raw Data Quantity	SRA accession number	Assembly accession number
Y	N	Danaus plexippus	na	na	Assembled Genome	na	na	GCA_000235995
Y	N	Heliconius melpomene	na	na	Assembled Genome	na	na	GCA_000313835
Y	N	Phengaris arion	I2493	RV-02-N585	WGS Reads	12Gb	SRR24203888	na
Y	Y	Euchrysops cnejus	I2496	DL-01-P099	WGS Reads	12Gb	SRR24203887	na
Y	N	Jalmenus evagoras	I2980	ME-12-A152	WGS Reads	17.8Gb	SRX3655701	na
Y	Y	Lepidochrysops patricia	I2981	ME-11-A158	WGS Reads	20.5Gb	SRX3655703	na

## Sheet: Data S1D
Data S1D: Information about loci included in the hybrid enrichment kit and in the final analyses.. “Target Locus Number” is the number of each locus in the target enrichment kit, “Target Alignment Length” is the targeted length of each locus included in the kit, “Breinholt Target Locus” is the corresponding number of the locus used in Breinholt et al. Final Alignment Locus Number” is the number o…
Target Locus Number	Type	Target Alignment Length	Breinholt Target Locus	Final Alignment Locus Number	Included in final dataset
1	Anchor	1033	5	1	x
2	Anchor	1177	7	2	x
3	Anchor	1734	13	3	x
4	Anchor	643	14	4	x
5	Anchor	312	15	5	x
6	Anchor	1252	23	6	x
7	Anchor	511	26	7	x
8	Anchor	1442	29	NA
9	Anchor	694	30	8	x
10	Anchor	301	31	9
11	Anchor	793	39	10	x
12	Anchor	472	44	11	x
13	Anchor	1576	51	12	x
14	Anchor	936	52	13	x
15	Anchor	295	55	14	x
16	Anchor	423	59	15	x
17	Anchor	1235	60	16	x
18	Anchor	1551	67	17	x
19	Anchor	1704	75	18	x
20	Anchor	853	83	19	x
21	Anchor	293	84	20	x
22	Anchor	323	86	21	x
23	Anchor	577	98	22	x
24	Anchor	691	99	23	x
25	Anchor	600	110	24	x
26	Anchor	431	114	25	x
27	Anchor	579	119	26	x
28	Anchor	1137	145	27	x
29	Anchor	644	152	28	x
30	Anchor	958	158	29	x
31	Anchor	768	164	30	x
32	Anchor	690	171	31	x
33	Anchor	998	173	32	x
34	Anchor	365	176	33	x
35	Anchor	615	178	34	x
36	Anchor	617	188	35	x
37	Anchor	1046	190	36	x
38	Anchor	2004	196	37	x
39	Anchor	318	201	38	x
40	Anchor	1538	202	39	x
41	Anchor	498	204	40	x
42	Anchor	1163	206	41	x
43	Anchor	454	212	42	x
44	Anchor	635	217	43	x
45	Anchor	386	224	44	x
46	Anchor	1201	230	45	x
47	Anchor	382	237	46	x
48	Anchor	389	244	47	x
49	Anchor	646	248	48	x
50	Anchor	674	252	49	x
51	Anchor	332	253	50	x
52	Anchor	338	256	51	x
53	Anchor	320	260	52	x
54	Anchor	445	262	53	x
55	Anchor	527	266	54	x
56	Anchor	319	269	55	x
57	Anchor	525	277	56	x
58	Anchor	716	291	57	x
59	Anchor	1323	294	58	x
60	Anchor	382	304	59	x
61	Anchor	759	313	60	x
62	Anchor	1502	319	61	x
63	Anchor	406	320	62	x
64	Anchor	474	326	63	x
65	Anchor	354	329	64	x
66	Anchor	795	334	65	x
67	Anchor	369	339	66	x
68	Anchor	569	340	67	x
69	Anchor	765	342	68	x
70	Anchor	683	345	69	x
71	Anchor	457	346	70	x
72	Anchor	367	347	71	x
73	Anchor	765	352	72	x
74	Anchor	934	358	73	x
75	Anchor	1089	363	74	x
76	Anchor	405	365	75	x
77	Anchor	459	369	76	x
78	Anchor	566	380	77	x
79	Anchor	314	381	78	x
80	Anchor	505	384	79	x
81	Anchor	827	392	80	x
82	Anchor	495	398	81	x
83	Anchor	347	399	82	x
84	Anchor	1935	400	83	x
85	Anchor	461	402	84	x
86	Anchor	569	406	85	x
87	Anchor	871	408	86	x
88	Anchor	475	413	87	x
89	Anchor	617	424	88	x
90	Anchor	1317	425	89	x
90	Anchor	1317	425	90	x
91	Anchor	825	438	91	x
92	Anchor	430	439	92	x
93	Anchor	1041	440	93	x
94	Anchor	304	446	94	x
95	Anchor	671	449	95	x
96	Anchor	716	450	96	x
97	Anchor	293	452	97	x
98	Anchor	302	460	98	x
99	Anchor	444	464	99	x
100	Anchor	302	466	100	x
101	Anchor	333	469	101	x
102	Anchor	1579	476	102	x
103	Anchor	460	477	103	x
104	Anchor	293	478	104	x
105	Anchor	411	485	105	x
106	Anchor	305	490	106	x
107	Anchor	782	491	107	x
108	Anchor	548	492	108	x
109	Anchor	306	496	109	x
110	Anchor	477	501	110	x
111	Anchor	319	505	111	x
112	Anchor	603	517	112	x
113	Anchor	745	518	113	x
114	Anchor	1116	520	114	x
115	Anchor	1371	525	115	x
116	Anchor	291	527	116	x
117	Anchor	443	532	117	x
118	Anchor	603	535	118	x
119	Anchor	300	546	119	x
120	Anchor	338	547	120	x
121	Anchor	1212	548	121	x
122	Anchor	1673	549	122	x
123	Anchor	403	557	123	x
124	Anchor	477	558	124	x
125	Anchor	428	566	125	x
126	Anchor	1923	572	126	x
127	Anchor	1002	582	127	x
128	Anchor	485	583	128	x
129	Anchor	1677	589	129	x
130	Anchor	1039	598	130	x
131	Anchor	1047	600	131	x
132	Anchor	1024	607	132	x
133	Anchor	1627	610	133	x
134	Anchor	356	613	134	x
135	Anchor	344	616	135	x
136	Anchor	362	623	136	x
137	Anchor	1158	635	137	x
138	Anchor	290	637	138	x
139	Anchor	1000	639	139	x
140	Anchor	1505	642	140	x
141	Anchor	682	649	141	x
142	Anchor	1209	654	142	x
143	Anchor	1456	656	143	x
144	Anchor	1427	658	144	x
145	Anchor	343	663	145	x
146	Anchor	424	667	146	x
147	Anchor	1267	670	147	x
148	Anchor	733	675	148	x
149	Anchor	802	681	149	x
150	Anchor	574	690	150	x
150	Anchor	574	690	151	x
151	Anchor	524	691	152	x
152	Anchor	433	695	153	x
153	Anchor	839	703	154	x
154	Anchor	384	705	155	x
155	Anchor	624	713	156	x
156	Anchor	421	724	157	x
157	Anchor	799	725	158	x
158	Anchor	870	726	159	x
159	Anchor	546	738	160	x
160	Anchor	816	739	161	x
161	Anchor	979	740	162	x
162	Anchor	1171	742	163	x
163	Anchor	745	743	164	x
164	Anchor	322	746	165	x
165	Anchor	972	747	166	x
166	Anchor	543	750	167	x
167	Anchor	503	751	168	x
168	Anchor	1149	752	169
169	Anchor	378	753	170	x
170	Anchor	379	754	171
171	Anchor	1196	762	172	x
172	Anchor	584	770	173	x
173	Anchor	1158	774	174	x
174	Anchor	495	782	175	x
175	Anchor	341	784	176	x
176	Anchor	717	785	177	x
177	Anchor	299	786	178	x
178	Anchor	320	791	179	x
179	Anchor	1510	795	180	x
180	Anchor	444	799	181	x
181	Anchor	518	800	182	x
182	Anchor	594	804	183	x
183	Anchor	413	807	184	x
184	Anchor	407	815	185	x
185	Anchor	534	817	186	x
186	Anchor	1259	819	187	x
187	Anchor	752	820	188	x
188	Anchor	358	821	189	x
189	Anchor	1191	823	190
190	Anchor	497	826	191	x
191	Anchor	566	830	192	x
192	Anchor	938	831	193	x
193	Anchor	1935	835	194	x
194	Anchor	1210	839	195	x
195	Anchor	409	840	196	x
196	Anchor	2011	842	197	x
197	Anchor	1611	843	198	x
198	Anchor	543	846	199	x
199	Anchor	886	850	200	x
200	Anchor	961	853	201	x
201	Anonymous	1200	NA	202	x
202	Anonymous	1200	NA	203	x
203	Anonymous	1200	NA	204	x
204	Anonymous	1200	NA	205	x
205	Anonymous	1200	NA	206	x
206	Anonymous	1200	NA	207	x
207	Anonymous	1200	NA	208	x
208	Anonymous	1200	NA	209	x
209	Anonymous	1200	NA	210
210	Anonymous	1200	NA	211	x
211	Anonymous	1200	NA	212
212	Anonymous	1200	NA	213
213	Anonymous	1200	NA	214
214	Anonymous	1200	NA	215
215	Anonymous	1200	NA	216	x
216	Anonymous	1200	NA	217	x
217	Anonymous	1200	NA	218	x
218	Anonymous	1200	NA	219	x
219	Anonymous	1200	NA	220
220	Anonymous	1200	NA	221
221	Anonymous	1200	NA	222	x
222	Anonymous	1200	NA	223	x
223	Anonymous	1200	NA	224	x
224	Anonymous	1200	NA	225
225	Anonymous	1200	NA	226	x
226	Anonymous	1200	NA	227
227	Anonymous	1200	NA	228
228	Anonymous	1200	NA	229
229	Anonymous	1200	NA	230	x
230	Anonymous	1200	NA	231
231	Anonymous	1200	NA	232	x
232	Anonymous	1200	NA	233
233	Anonymous	1200	NA	234
234	Anonymous	1200	NA	235	x
235	Anonymous	1200	NA	236
236	Anonymous	1200	NA	237
237	Anonymous	1200	NA	238
238	Anonymous	1200	NA	239	x
239	Anonymous	1200	NA	240
240	Anonymous	1200	NA	241
241	Anonymous	1200	NA	242
242	Anonymous	1200	NA	243	x
243	Anonymous	1200	NA	244
244	Anonymous	1200	NA	245	x
245	Anonymous	1200	NA	246	x
246	Anonymous	1200	NA	247	x
247	Anonymous	1200	NA	248
248	Anonymous	1200	NA	249	x
249	Anonymous	1200	NA	250
250	Anonymous	1200	NA	251	x
251	Anonymous	1200	NA	252
252	Anonymous	1200	NA	253	x
253	Anonymous	1200	NA	254
254	Anonymous	1200	NA	255
255	Anonymous	1200	NA	256
256	Anonymous	1200	NA	257
257	Anonymous	1200	NA	258
258	Anonymous	1200	NA	259	x
259	Anonymous	1200	NA	260
260	Anonymous	1200	NA	261	x
261	Anonymous	1200	NA	262	x
262	Anonymous	1200	NA	263
263	Anonymous	1200	NA	264	x
264	Anonymous	1200	NA	265	x
265	Anonymous	1200	NA	266
266	Anonymous	1200	NA	267
267	Anonymous	1200	NA	268
268	Anonymous	1200	NA	269
269	Anonymous	1200	NA	270
270	Anonymous	1200	NA	271
271	Anonymous	1200	NA	272	x
272	Anonymous	1200	NA	273
273	Anonymous	1200	NA	274	x
274	Anonymous	1200	NA	275	x
275	Anonymous	1200	NA	276	x
276	Anonymous	1200	NA	277	x
277	Anonymous	1200	NA	278	x
278	Anonymous	1200	NA	279
279	Anonymous	1200	NA	NA
280	Anonymous	1200	NA	280	x
281	Anonymous	1200	NA	281	x
282	Anonymous	1200	NA	282
283	Anonymous	1200	NA	283
284	Anonymous	1200	NA	284	x
285	Anonymous	1200	NA	285
286	Anonymous	1200	NA	286	x
287	Anonymous	1200	NA	287
288	Anonymous	1200	NA	288	x
289	Anonymous	1200	NA	289
290	Anonymous	1200	NA	290
291	Anonymous	1200	NA	291	x
292	Anonymous	1200	NA	292
293	Anonymous	1200	NA	293
294	Anonymous	1200	NA	294	x
295	Anonymous	1200	NA	295	x
296	Anonymous	1200	NA	296
297	Anonymous	1200	NA	297
298	Anonymous	1200	NA	298	x
299	Anonymous	1200	NA	299	x
300	Anonymous	1200	NA	300
301	Anonymous	1200	NA	301
302	Anonymous	1200	NA	302	x
303	Anonymous	1200	NA	303	x
304	Anonymous	1200	NA	304
305	Anonymous	1200	NA	305	x
306	Anonymous	1200	NA	306	x
307	Anonymous	1200	NA	307	x
308	Anonymous	1200	NA	308	x
309	Anonymous	1200	NA	309
310	Anonymous	1200	NA	310
311	Anonymous	1200	NA	NA
312	Anonymous	1200	NA	311
313	Anonymous	1200	NA	312	x
314	Anonymous	1200	NA	313
315	Anonymous	1200	NA	314
316	Anonymous	1200	NA	315
317	Anonymous	1200	NA	316
318	Anonymous	1200	NA	317
319	Anonymous	1200	NA	318	x
320	Anonymous	1200	NA	319
321	Anonymous	1200	NA	320	x
322	Anonymous	1200	NA	321
323	Anonymous	1200	NA	322	x
324	Anonymous	1200	NA	323	x
325	Anonymous	1200	NA	324	x
326	Anonymous	1200	NA	325
327	Anonymous	1200	NA	326	x
328	Anonymous	1200	NA	327	x
329	Anonymous	1200	NA	328
330	Anonymous	1200	NA	329
331	Anonymous	1200	NA	330
332	Anonymous	1200	NA	331
333	Anonymous	1200	NA	332	x
334	Anonymous	1200	NA	333	x
335	Anonymous	1200	NA	334
336	Anonymous	1200	NA	335
337	Anonymous	1200	NA	336
338	Anonymous	1200	NA	337	x
339	Anonymous	1200	NA	338
340	Anonymous	1200	NA	339
341	Anonymous	1200	NA	340	x
342	Anonymous	1200	NA	341	x
343	Anonymous	1200	NA	342	x
344	Anonymous	1200	NA	343
346	Anonymous	1200	NA	344	x
347	Anonymous	1200	NA	345
348	Anonymous	1200	NA	346
349	Anonymous	1200	NA	347	x
350	Anonymous	1200	NA	348
351	Anonymous	1200	NA	349	x
352	Anonymous	1200	NA	350
353	Anonymous	1200	NA	351	x
354	Anonymous	1200	NA	352
355	Anonymous	1200	NA	353
356	Anonymous	1200	NA	354
357	Anonymous	1200	NA	355	x
358	Anonymous	1200	NA	356	x
359	Anonymous	1200	NA	357	x
360	Anonymous	1200	NA	358	x
360	Anonymous	1200	NA	359
361	Anonymous	1200	NA	360	x
362	Anonymous	1200	NA	361
363	Anonymous	1200	NA	362	x
364	Anonymous	1200	NA	363	x
365	Anonymous	1200	NA	364
366	Anonymous	1200	NA	365	x
367	Anonymous	1200	NA	366	x
368	Anonymous	1200	NA	367
369	Anonymous	1200	NA	368	x
370	Anonymous	1200	NA	369
371	Anonymous	1200	NA	370	x
372	Anonymous	1200	NA	371	x
373	Anonymous	1200	NA	372	x
374	Anonymous	1200	NA	373	x
375	Anonymous	1200	NA	374	x
376	Anonymous	1200	NA	375
377	Anonymous	1200	NA	376
378	Anonymous	1200	NA	377	x
379	Anonymous	1200	NA	378	x
380	Anonymous	1200	NA	379
381	Anonymous	1200	NA	380	x
382	Anonymous	1200	NA	NA
383	Anonymous	1200	NA	381
384	Anonymous	1200	NA	382	x
385	Anonymous	1200	NA	383	x
386	Anonymous	1200	NA	384	x
387	Anonymous	1200	NA	385
388	Anonymous	1200	NA	386	x
389	Anonymous	1200	NA	387
390	Anonymous	1200	NA	388	x
391	Anonymous	1200	NA	389	x
392	Anonymous	1200	NA	390	x
393	Anonymous	1200	NA	391	x
394	Anonymous	1200	NA	392	x
395	Anonymous	1200	NA	393
396	Anonymous	1200	NA	394	x
397	Anonymous	1200	NA	395	x
398	Anonymous	1200	NA	396	x
399	Anonymous	1200	NA	397
400	Anonymous	1200	NA	398
401	Anonymous	1200	NA	NA
402	Anonymous	1200	NA	399
403	Anonymous	1200	NA	400
404	Anonymous	1200	NA	NA
405	Anonymous	1200	NA	401	x
406	Anonymous	1200	NA	402	x
407	Anonymous	1200	NA	403	x
408	Anonymous	1200	NA	404
409	Anonymous	1200	NA	405	x
410	Anonymous	1200	NA	406	x
411	Anonymous	1200	NA	407	x
412	Anonymous	1200	NA	408	x
413	Anonymous	1200	NA	409	x
414	Anonymous	1200	NA	410	x
415	Anonymous	1200	NA	411	x
416	Anonymous	1200	NA	412	x
417	Anonymous	1200	NA	413
418	Anonymous	1200	NA	414	x
419	Anonymous	1200	NA	415
420	Anonymous	1200	NA	416	x
421	Anonymous	1200	NA	417	x
422	Anonymous	1200	NA	418
423	Anonymous	1200	NA	419
424	Anonymous	1200	NA	420	x
425	Anonymous	1200	NA	421
426	Anonymous	1200	NA	422
427	Anchor	1200	NA	NA
428	Anonymous	1200	NA	423
429	Anonymous	1200	NA	424	x
430	Anonymous	1200	NA	425
431	Anonymous	1200	NA	426	x
432	Anonymous	1200	NA	427
433	Anonymous	1200	NA	428	x
434	Anonymous	1200	NA	429
435	Anonymous	1200	NA	430	x
436	Anonymous	1200	NA	431
437	Anonymous	1200	NA	432	x
438	Anonymous	1200	NA	433
439	Anonymous	1200	NA	434	x
440	Anonymous	1200	NA	435
441	Anonymous	1200	NA	436	x
442	Anonymous	1200	NA	437	x
443	Anonymous	1200	NA	438
444	Anonymous	1200	NA	439	x
445	Anonymous	1200	NA	440	x
446	Anonymous	1200	NA	441
447	Anonymous	1200	NA	442	x
448	Anonymous	1200	NA	443	x
449	Anonymous	1200	NA	444	x
450	Anonymous	1200	NA	445	x
451	Anonymous	1200	NA	446
452	Anonymous	1200	NA	447	x
453	Anonymous	1200	NA	448
454	Anonymous	1200	NA	449	x
455	Anonymous	1200	NA	450
456	Anonymous	1200	NA	451
457	Anonymous	1200	NA	452
458	Anonymous	1200	NA	453
459	Anonymous	1200	NA	454
460	Anonymous	1200	NA	455
461	Anonymous	1200	NA	456
462	Anonymous	1200	NA	457
463	Anonymous	1200	NA	458
464	Anonymous	1200	NA	459
465	Anonymous	1200	NA	460	x
466	Anonymous	1200	NA	461	x
467	Anonymous	1200	NA	462
468	Anonymous	1200	NA	463
469	Anonymous	1200	NA	464	x
470	Anonymous	1200	NA	465	x
471	Anonymous	1200	NA	466
472	Anonymous	1200	NA	467	x
473	Anonymous	1200	NA	468
474	Anonymous	1200	NA	469	x
475	Anonymous	1200	NA	470	x
476	Anonymous	1200	NA	471
477	Anonymous	1200	NA	472	x
478	Anonymous	1200	NA	473	x
479	Anonymous	1200	NA	474	x
480	Anonymous	1200	NA	475	x
481	Anonymous	1200	NA	476
482	Anonymous	1200	NA	477	x
483	Anonymous	1200	NA	478	x
484	Anonymous	1200	NA	479	x
485	Anonymous	1200	NA	480	x
486	Anonymous	1200	NA	481
487	Anonymous	1200	NA	482	x
488	Anonymous	1200	NA	483	x
489	Anonymous	1200	NA	484	x
490	Anonymous	1200	NA	485
491	Anonymous	1200	NA	486	x
492	Anonymous	1200	NA	487	x
493	Anonymous	1200	NA	488
494	Anonymous	1200	NA	489
495	Anonymous	1200	NA	490
496	Anonymous	1200	NA	491
497	Anonymous	1200	NA	492
498	Anonymous	1200	NA	493
499	Anonymous	1200	NA	494
500	Anonymous	1200	NA	495	x
501	Anonymous	1200	NA	496	x
502	Anonymous	1200	NA	497	x
503	Anonymous	1200	NA	498	x
504	Anonymous	1200	NA	499
505	Anonymous	1200	NA	500
506	Anonymous	1200	NA	501	x
507	Anonymous	1200	NA	502	x
508	Anonymous	1200	NA	503	x
509	Anonymous	1200	NA	504	x
510	Anonymous	1200	NA	505	x
511	Anonymous	1200	NA	506
512	Anonymous	1200	NA	507
513	Anonymous	1200	NA	508	x
514	Anonymous	1200	NA	509	x
515	Anonymous	1200	NA	510	x
516	Anonymous	1200	NA	511	x
517	Anonymous	1200	NA	512	x
518	Anonymous	1200	NA	513	x
519	Anonymous	1200	NA	514	x
520	Anonymous	1200	NA	515	x
521	Anonymous	1200	NA	516
522	Anonymous	1200	NA	517	x
523	Anonymous	1200	NA	518
524	Anonymous	1200	NA	519
525	Anonymous	1200	NA	520
526	Anonymous	1200	NA	521	x
527	Anonymous	1200	NA	522	x
528	Anonymous	1200	NA	NA
529	Anonymous	1200	NA	523
530	Anonymous	1200	NA	524
531	Anonymous	1200	NA	525	x
532	Anonymous	1200	NA	526	x
533	Anonymous	1200	NA	527	x
534	Anonymous	1200	NA	528	x
535	Anonymous	1200	NA	529
536	Anonymous	1200	NA	530	x
537	Anonymous	1200	NA	531	x
538	Anonymous	1200	NA	532	x
539	Anonymous	1200	NA	533	x
540	Anonymous	1200	NA	534	x
541	Anonymous	1200	NA	535	x
542	Anonymous	1200	NA	536	x
543	Anonymous	1200	NA	537
544	Anonymous	1200	NA	538
545	Anonymous	1200	NA	539
546	Anonymous	1200	NA	540	x
547	Anonymous	1200	NA	541	x
548	Anonymous	1200	NA	542	x
549	Anonymous	1200	NA	543	x
550	Anonymous	1200	NA	544
551	Anonymous	1200	NA	545
552	Anonymous	1200	NA	546	x
553	Anonymous	1200	NA	547	x
554	Anonymous	1200	NA	548
555	Anonymous	1200	NA	549	x
556	Anonymous	1200	NA	550
557	Anonymous	1200	NA	551	x
558	Anonymous	1200	NA	552
559	Anonymous	1200	NA	553	x
560	Anonymous	1200	NA	554
561	Anonymous	1200	NA	555	x
562	Anonymous	1200	NA	556
563	Anonymous	1200	NA	557	x
564	Anonymous	1200	NA	558	x
565	Anonymous	1200	NA	559
566	Anonymous	1200	NA	560	x
567	Anonymous	1200	NA	561
568	Anonymous	1200	NA	562
569	Anonymous	1200	NA	563	x
570	Anonymous	1200	NA	564	x
571	Anonymous	1200	NA	565
572	Anonymous	1200	NA	566	x
573	Anonymous	1200	NA	567
574	Anonymous	1200	NA	568
575	Anonymous	1200	NA	569	x
576	Anonymous	1200	NA	570
577	Anonymous	1200	NA	571	x
578	Anonymous	1200	NA	572
579	Anonymous	1200	NA	573	x
580	Anonymous	1200	NA	574	x
581	Anonymous	1200	NA	575	x
582	Anonymous	1200	NA	576	x
583	Anonymous	1200	NA	577	x
584	Anonymous	1200	NA	578	x
585	Anonymous	1200	NA	579	x
586	Anonymous	1200	NA	580
587	Anonymous	1200	NA	581
588	Anonymous	1200	NA	582	x
589	Anonymous	1200	NA	583
590	Anonymous	1200	NA	584	x
591	Anonymous	1200	NA	585
592	Anonymous	1200	NA	586
593	Anonymous	1200	NA	587	x
594	Anonymous	1200	NA	588
595	Anonymous	1200	NA	589	x
596	Anonymous	1200	NA	590
597	Anonymous	1200	NA	591	x
598	Anonymous	1200	NA	592	x
599	Anonymous	1200	NA	593
600	Anonymous	1200	NA	594	x
601	cad	745	NA	595	x
602	ef1a	1171	NA	596	x
603	h3	328	NA	598	x
604	wg	403	NA	599	x

## Sheet: DataS1E
Data S1E: Presence/absence data of species within the 16 biomes used for the ancestral biogeographic state estimation.
Mio = Miombo, Mop = Mopane, Fyn = Fynbos, Suc = Succulent karoo, Nam = Nama karoo, EAmgr = EA highland montane grasslands, EGsa = E Guinea savanna, Asa = EA acacia savanna, Tgr = South African temperate grasslands, Zmgr = Malawi E Zambia - S Tanzania - E Zimbabwe highlands - montane grasslands, Bus = Bushveld, WGsa = W Guinea savanna, Wrfo = W African lowland rainforest, Wmfo = W African montane …
species	Mio	Mop	Fyn	Suc	Nam	EAmgr	EGsa	Asa	Tgr	Zmgr	Bus	WGsa	Wrfo	Wmfo	Crfor	Efor
Lepidochrysops_chloauges	1	1	0	0	0	0	0	0	0	1	0	0	0	0	0	0
Lepidochrysops_longifalces	1	1	0	0	0	0	0	0	0	0	1	0	0	0	0	0
Lepidochrysops_glauca	0	1	0	0	0	0	0	0	0	0	1	0	0	0	0	0
Lepidochrysops_aethiopica	1	0	0	0	0	0	0	0	0	0	0	0	0	0	0	0
Lepidochrysops_patricia	0	1	0	0	0	0	0	0	1	0	1	0	0	0	0	0
Lepidochrysops_yvonnae	1	0	0	0	0	0	0	0	0	0	0	0	0	0	0	0
Lepidochrysops_sp_Nyika	0	0	0	0	0	0	0	0	0	1	0	0	0	0	0	0
Lepidochrysops_neonegus_neonegus	0	0	0	0	0	0	0	1	0	0	0	0	0	0	0	0
Lepidochrysops_elgonae_moyo	0	0	0	0	0	1	0	1	0	0	0	0	0	0	0	0
Lepidochrysops_neonegus_borealis	0	0	0	0	0	0	0	1	0	0	0	0	0	0	0	0
Lepidochrysops_lukenia	0	0	0	0	0	0	0	1	0	0	0	0	0	0	0	0
Lepidochrysops_cf_jansei	1	0	0	0	0	0	0	0	0	0	0	0	0	0	0	0
Lepidochrysops_polydialecta	0	0	0	0	0	0	0	1	0	0	0	0	0	0	0	0
Lepidochrysops_synchrematiza	0	0	0	0	0	0	0	0	0	0	0	1	0	0	0	0
Lepidochrysops_anerius	1	0	0	0	0	0	0	0	0	0	0	0	0	0	0	0
Lepidochrysops_trimeni	0	0	1	0	0	0	0	0	0	0	0	0	0	0	0	0
Lepidochrysops_asteris	0	0	1	0	0	0	0	0	1	0	0	0	0	0	0	0
Lepidochrysops_swanepoeli	0	0	0	0	0	0	0	0	1	0	0	0	0	0	0	0
Lepidochrysops_rossouwi	0	0	0	0	0	0	0	0	1	0	1	0	0	0	0	0
Lepidochrysops_praeterita	0	0	0	0	0	0	0	0	1	0	0	0	0	0	0	0
Lepidochrysops_desmondi	1	0	0	0	0	0	1	0	0	0	0	0	0	0	0	0
Lepidochrysops_kocak	1	0	0	0	0	0	0	0	0	0	0	0	0	0	0	0
Lepidochrysops_jeffreyi	0	0	0	0	0	0	0	0	1	0	1	0	0	0	0	0
Lepidochrysops_loveni_loveni	1	0	0	0	0	1	0	1	0	0	0	0	0	0	0	0
Lepidochrysops_victoriae_vansomereni	0	0	0	0	0	0	0	1	0	0	0	0	0	0	0	0
Lepidochrysops_victoriae_victoriae	0	0	0	0	0	0	1	0	0	0	0	0	0	0	0	0
Lepidochrysops_peculiaris_hypoleucus	0	0	0	0	0	0	0	1	0	0	0	0	0	0	0	0
Lepidochrysops_plebeia	1	1	0	0	0	0	0	0	0	0	1	0	0	0	0	0
Lepidochrysops_cupreus	0	0	0	0	0	0	0	0	0	1	0	0	0	0	0	0
Lepidochrysops_evae	1	0	0	0	0	0	0	0	0	0	0	0	0	0	0	0
Lepidochrysops_nyika	0	0	0	0	0	0	0	0	0	1	0	0	0	0	0	0
Lepidochrysops_michaeli	1	0	0	0	0	0	0	0	0	0	0	0	0	0	0	0
Lepidochrysops_ansorgei	1	0	0	0	0	0	0	0	0	0	0	0	0	0	0	0
Lepidochrysops_vansoni	0	0	0	0	0	0	0	0	0	0	1	0	0	0	0	0
Lepidochrysops_procera	0	0	0	0	0	0	0	0	1	0	1	0	0	0	0	0
Lepidochrysops_mashuna	1	1	0	0	0	0	0	0	0	1	0	0	0	0	0	0
Lepidochrysops_heathi	1	0	0	0	0	0	0	0	0	0	0	0	0	0	0	0
Lepidochrysops_pampolis	1	0	0	0	0	0	0	0	0	1	0	0	0	0	0	0
Lepidochrysops_miniata	1	0	0	0	0	0	0	0	0	0	0	0	0	0	0	0
Lepidochrysops_cottrelli	0	0	0	0	0	0	0	0	0	1	0	0	0	0	0	0
Lepidochrysops_flavisquamosa	1	0	0	0	0	0	0	0	0	0	0	0	0	0	0	0
Lepidochrysops_liberti	0	0	0	0	0	0	0	0	0	0	0	1	0	0	0	0
Lepidochrysops_pterou_pterou	0	0	0	0	0	0	0	1	0	0	0	0	0	0	0	0
Lepidochrysops_cinerea	1	0	0	0	0	0	0	0	0	1	0	0	0	0	0	0
Lepidochrysops_parsimon	0	0	0	0	0	0	0	0	0	0	0	1	0	0	0	0
Lepidochrysops_irvingi	0	0	0	0	0	0	0	0	1	0	0	0	0	0	0	0
Lepidochrysops_erici	1	0	0	0	0	0	0	0	0	0	0	0	0	0	0	0
Lepidochrysops_skotios	1	0	0	0	0	0	0	0	0	0	0	0	0	0	0	0
Lepidochrysops_budama	0	0	0	0	0	0	1	0	0	0	0	0	0	0	0	0
Lepidochrysops_oreas_junae	0	0	1	0	0	0	0	0	0	0	0	0	0	0	0	0
Lepidochrysops_gydoae	0	0	1	0	0	0	0	0	0	0	0	0	0	0	0	0
Lepidochrysops_pringlei	0	0	1	0	0	0	0	0	0	0	0	0	0	0	0	0
Lepidochrysops_balli	0	0	1	0	0	0	0	0	0	0	0	0	0	0	0	0
Lepidochrysops_sp	0	0	1	0	0	0	0	0	0	0	0	0	0	0	0	0
Lepidochrysops_poseidon	0	0	1	0	0	0	0	0	0	0	0	0	0	0	0	0
Lepidochrysops_ortygia	0	0	0	0	1	0	0	0	1	0	0	0	0	0	0	0
Lepidochrysops_wykehami	0	0	1	1	0	0	0	0	0	0	0	0	0	0	0	0
Lepidochrysops_titei	0	0	1	0	0	0	0	0	0	0	0	0	0	0	0	0
Lepidochrysops_australis	0	0	1	0	0	0	0	0	0	0	0	0	0	0	0	0
Lepidochrysops_littoralis	0	0	1	0	0	0	0	0	0	0	0	0	0	0	0	0
Lepidochrysops_methymna	0	0	1	0	0	0	0	0	0	0	0	0	0	0	0	0
Lepidochrysops_braueri	0	0	1	0	0	0	0	0	0	0	0	0	0	0	0	0
Lepidochrysops_variabilis	0	0	1	1	1	0	0	0	1	0	0	0	0	0	0	0
Lepidochrysops_robertsoni	0	0	1	0	1	0	0	0	1	0	0	0	0	0	0	0
Lepidochrysops_pephredo	0	0	0	0	0	0	0	0	1	0	0	0	0	0	0	0
Lepidochrysops_ignota	0	0	0	0	0	0	0	0	1	0	0	0	0	0	0	0
Lepidochrysops_letsea	0	0	0	0	0	0	0	0	1	0	1	0	0	0	0	0
Lepidochrysops_ketsi_ketsi	0	0	1	0	1	0	0	0	1	0	1	0	0	0	0	0
Lepidochrysops_victori	0	0	0	0	0	0	0	0	1	0	0	0	0	0	0	0
Lepidochrysops_mcgregori	0	0	0	1	0	0	0	0	0	0	0	0	0	0	0	0
Lepidochrysops_penningtoni	0	0	0	1	0	0	0	0	0	0	0	0	0	0	0	0
Lepidochrysops_southeyae	0	0	0	0	1	0	0	0	1	0	0	0	0	0	0	0
Lepidochrysops_jamesi	0	0	0	1	0	0	0	0	0	0	0	0	0	0	0	0
Lepidochrysops_badhami	0	0	0	1	0	0	0	0	0	0	0	0	0	0	0	0
Lepidochrysops_dukei	0	0	1	1	0	0	0	0	0	0	0	0	0	0	0	0
Lepidochrysops_puncticilia	0	0	1	0	0	0	0	0	0	0	0	0	0	0	0	0
Lepidochrysops_bacchus	0	0	1	0	0	0	0	0	0	0	0	0	0	0	0	0
Lepidochrysops_tantalus	0	0	0	0	0	0	0	0	1	0	0	0	0	0	0	0
Euchrysops_subpallida	1	1	0	0	0	1	0	1	1	1	1	1	0	0	0	0
Euchrysops_nandensis	0	0	0	0	0	1	0	0	0	0	0	0	0	0	0	0
Euchrysops_kabrosae1	0	0	0	0	0	1	0	0	0	0	0	0	0	0	0	0
Euchrysops_sagba	0	0	0	0	0	0	0	0	0	0	0	1	0	0	0	0
Euchrysops_kabrosae2	0	0	0	0	0	1	0	0	0	0	0	0	0	0	0	0
Euchrysops_unigemmata	0	0	0	0	0	0	0	0	0	1	0	0	0	0	0	0
Euchrysops_katangae	1	0	0	0	0	0	0	0	0	0	0	0	0	0	0	0
Euchrysops_severini	0	0	0	0	0	0	1	0	0	0	0	0	0	0	0	0
Euchrysops_albistriata_greenwoodi	0	0	0	0	0	0	0	0	0	0	0	1	0	0	0	0
Thermoniphas_micyclus	0	0	0	0	0	0	0	0	0	0	0	0	1	1	1	1
Thermoniphas_distincta	1	0	0	0	0	0	0	0	0	0	0	0	0	0	1	0
Thermoniphas_bibundana	0	0	0	0	0	0	0	0	0	0	0	0	1	0	1	0
Thermoniphas_togara	0	0	0	0	0	0	0	0	0	0	0	0	0	0	1	0
Thermoniphas_sp	0	0	0	0	0	0	0	0	0	0	0	0	0	0	1	0
Thermoniphas_plurilimbata	0	0	0	0	0	0	0	0	0	0	0	0	0	0	1	0
Thermoniphas_alberici	0	0	0	0	0	0	0	0	0	0	0	0	1	0	1	0
Oboronia_beuronica	0	0	0	0	0	0	0	0	0	0	0	0	0	0	1	1
Oboronia_guessfelti	0	0	0	0	0	0	0	0	0	0	0	1	1	0	0	1
Oboronia_ornata	0	0	0	0	0	0	0	0	0	0	0	1	1	1	1	1
Oboronia_pseudopunctatus	0	0	0	0	0	0	0	0	0	0	0	0	0	0	1	0
Oboronia_punctatus	0	0	0	0	0	0	0	0	0	0	0	0	1	1	1	1
Oboronia_liberiana	0	0	0	0	0	0	0	0	0	0	0	0	1	0	0	0
Euchrysops_barkeri	1	0	0	0	0	0	1	1	0	1	1	0	0	0	0	0
Euchrysops_nilotica	0	0	0	0	0	0	0	1	0	0	0	0	0	0	0	0
Euchrysops_malathana	1	1	0	0	0	1	1	1	1	1	1	1	0	0	0	0
Euchrysops_osiris	1	1	0	0	0	1	1	1	1	1	1	1	0	0	0	0
Euchrysops_crawshayi	0	0	0	0	0	1	0	1	0	0	0	0	0	0	0	0
Orachrysops_mijburghi	0	0	0	0	0	0	0	0	1	0	0	0	0	0	0	0
Orachrysops_lacrimosa	0	0	0	0	0	0	0	0	1	0	0	0	0	0	0	0
Orachrysops_warreni	0	0	0	0	0	0	0	0	1	0	0	0	0	0	0	0
Orachrysops_nasutus_nasutus	0	0	0	0	0	0	0	0	1	0	0	0	0	0	0	0
Orachrysops_nr_niobe	0	0	0	0	0	0	0	0	1	0	0	0	0	0	0	0
Orachrysops_brinkmani	0	0	1	0	0	0	0	0	0	0	0	0	0	0	0	0
Orachrysops_ariadne	0	0	0	0	0	0	0	0	1	0	0	0	0	0	0	0
Orachrysops_regalis1	0	0	0	0	0	0	0	0	1	0	0	0	0	0	0	0
Orachrysops_regalis2	0	0	0	0	0	0	0	0	1	0	0	0	0	0	0	0

## Sheet: Data S1F
Data S1F: Time-stratified matrices of areas allowed for the ancestral biogeographic state estimation.
Mio = Miombo, Mop = Mopane, Fyn = Fynbos, Suc = Succulent karoo, Nam = Nama karoo, EAmgr = EA highland montane grasslands, EGsa = E Guinea savanna, Asa = EA acacia savanna, Tgr = South African temperate grasslands, Zmgr = Malawi E Zambia - S Tanzania - E Zimbabwe highlands - montane grasslands, Bus = Bushveld, WGsa = W Guinea savanna, Wrfo = W African lowland rainforest, Wmfo = W African montane …
0-5 Ma	Mio	Mop	Fyn	Suc	Nam	EAmgr	EGsa	Asa	Tgr	Zmgr	Bus	WGsa	Wrfo	Wmfo	Crfor	Efor
Mio	1	1	0	1	1	1	1	1	1	1	1	0	1	1	1	1
Mop	1	1	0	1	1	1	1	1	1	1	1	0	1	1	1	1
Fyn	0	0	1	1	1	0	0	0	1	0	0	0	0	0	0	0
Suc	1	1	1	1	1	0	0	0	1	0	1	0	0	0	0	0
Nam	1	1	1	1	1	0	0	0	1	0	1	0	0	0	0	0
EAmgr	1	1	0	0	0	1	1	1	0	0	0	0	0	0	1	1
EGsa	1	1	0	0	0	1	1	1	0	1	0	1	1	1	1	1
Asa	1	1	0	0	0	1	1	1	0	1	0	0	0	0	1	1
Tgr	1	1	1	1	1	0	0	0	1	0	1	0	0	0	0	0
Zmgr	1	1	0	0	0	0	1	1	0	1	1	0	0	0	1	1
Bus	1	1	0	1	1	0	0	0	1	1	1	0	0	0	0	0
WGsa	0	0	0	0	0	0	1	0	0	0	0	1	1	1	1	0
Wrfo	1	1	0	0	0	0	1	0	0	0	0	1	1	1	1	0
Wmfo	1	1	0	0	0	0	1	0	0	0	0	1	1	1	1	0
Crfor	1	1	0	0	0	1	1	1	0	1	0	1	1	1	1	1
Efor	1	1	0	0	0	1	1	1	0	1	0	0	0	0	1	1
5-8 Ma	Mio	Mop	Fyn	Suc	Nam	EAmgr	EGsa	Asa	Tgr	Zmgr	Bus	WGsa	Wrfo	Wmfo	Crfor	Efor
Mio	1	1	0	0	1	1	1	1	1	1	1	0	1	1	1	1
Mop	1	1	0	0	1	1	1	1	1	1	1	0	1	1	1	1
Fyn	0	0	0	0	0	0	0	0	0	0	0	0	0	0	0	0
Suc	0	0	0	0	0	0	0	0	0	0	0	0	0	0	0	0
Nam	1	1	0	0	1	0	0	0	1	0	1	0	0	0	0	0
EAmgr	1	1	0	0	0	1	1	1	0	0	0	0	0	0	1	1
EGsa	1	1	0	0	0	1	1	1	0	1	0	1	1	1	1	1
Asa	1	1	0	0	0	1	1	1	0	1	0	0	0	0	1	1
Tgr	1	1	0	0	1	0	0	0	1	0	1	0	0	0	0	0
Zmgr	1	1	0	0	0	0	1	1	0	1	1	0	0	0	1	1
Bus	1	1	0	0	1	0	0	0	1	1	1	0	0	0	0	0
WGsa	0	0	0	0	0	0	1	0	0	0	0	1	1	1	1	0
Wrfo	1	1	0	0	0	0	1	0	0	0	0	1	1	1	1	0
Wmfo	1	1	0	0	0	0	1	0	0	0	0	1	1	1	1	0
Crfor	1	1	0	0	0	1	1	1	0	1	0	1	1	1	1	1
Efor	1	1	0	0	0	1	1	1	0	1	0	0	0	0	1	1
8-11 Ma	Mio	Mop	Fyn	Suc	Nam	EAmgr	EGsa	Asa	Tgr	Zmgr	Bus	WGsa	Wrfo	Wmfo	Crfor	Efor
Mio	1	1	0	0	1	1	1	0	0	1	0	0	1	1	1	1
Mop	1	1	0	0	1	1	1	0	0	1	0	0	1	1	1	1
Fyn	0	0	0	0	0	0	0	0	0	0	0	0	0	0	0	0
Suc	0	0	0	0	0	0	0	0	0	0	0	0	0	0	0	0
Nam	1	1	0	0	1	0	0	0	0	0	0	0	0	0	0	0
EAmgr	1	1	0	0	0	1	1	0	0	0	0	0	0	0	1	1
EGsa	1	1	0	0	0	1	1	0	0	1	0	1	1	1	1	1
Asa	0	0	0	0	0	0	0	0	0	0	0	0	0	0	0	0
Tgr	0	0	0	0	0	0	0	0	0	0	0	0	0	0	0	0
Zmgr	1	1	0	0	0	0	1	0	0	1	0	0	0	0	1	1
Bus	0	0	0	0	0	0	0	0	0	0	0	0	0	0	0	0
WGsa	0	0	0	0	0	0	1	0	0	0	0	1	1	1	1	0
Wrfo	1	1	0	0	0	0	1	0	0	0	0	1	1	1	1	0
Wmfo	1	1	0	0	0	0	1	0	0	0	0	1	1	1	1	0
Crfor	1	1	0	0	0	1	1	0	0	1	0	1	1	1	1	1
Efor	1	1	0	0	0	1	1	0	0	1	0	0	0	0	1	1
11-25 Ma	Mio	Mop	Fyn	Suc	Nam	EAmgr	EGsa	Asa	Tgr	Zmgr	Bus	WGsa	Wrfo	Wmfo	Crfor	Efor
Mio	1	1	0	0	0	1	1	0	0	0	0	0	1	1	1	1
Mop	1	1	0	0	0	1	1	0	0	0	0	0	1	1	1	1
Fyn	0	0	0	0	0	0	0	0	0	0	0	0	0	0	0	0
Suc	0	0	0	0	0	0	0	0	0	0	0	0	0	0	0	0
Nam	0	0	0	0	0	0	0	0	0	0	0	0	0	0	0	0
EAmgr	1	1	0	0	0	1	1	0	0	0	0	0	0	0	1	1
EGsa	1	1	0	0	0	1	1	0	0	0	0	1	1	1	1	1
Asa	0	0	0	0	0	0	0	0	0	0	0	0	0	0	0	0
Tgr	0	0	0	0	0	0	0	0	0	0	0	0	0	0	0	0
Zmgr	0	0	0	0	0	0	0	0	0	0	0	0	0	0	0	0
Bus	0	0	0	0	0	0	0	0	0	0	0	0	0	0	0	0
WGsa	0	0	0	0	0	0	1	0	0	0	0	1	1	1	1	0
Wrfo	1	1	0	0	0	0	1	0	0	0	0	1	1	1	1	0
Wmfo	1	1	0	0	0	0	1	0	0	0	0	1	1	1	1	0
Crfor	1	1	0	0	0	1	1	0	0	0	0	1	1	1	1	1
Efor	1	1	0	0	0	1	1	0	0	0	0	0	0	0	1	1
